# Supplementary material for: Nucleic Acid Prevalence of Zoonotic Babesia in Humans, Animals and Questing Ticks, a Systematic Review and Meta-Analysis
Source: Trop Med Infect Dis. 2023 Feb 22;8(3):132. doi: 10.3390/tropicalmed8030132 (PMC10051474; doi:10.3390/tropicalmed8030132)
Supplement: Supplementary file 1 [file tropicalmed-08-00132-s001.zip › Nucleic acid prevalence of zoonotic Babesia in humans, animals and questing ticks, a systematic review and meta-analysis/Table S1 Publications for full text screen of zoonotic Babesia in humans.xlsx]

## Sheet: Sheet1
No.	Included	Babesia species	Title	First author	Year of publication	Study design	Language	Country	Continent	Diagnostic method	Type of population	Sample size	No. of positive/case	Prevalence, %	Quality score	Was the study’s target population a close representation of the national population in relation to relevant variables?	Was the sampling frame a true or close representation of the target population?	Was some form of random selection used to select the sample, OR was a census undertaken?	Was the likelihood of nonresponse bias minimal?	Were data collected directly from the subjects (as opposed to a proxy)?	Was an acceptable case definition used in the study?	validity and reliability?	Was the same mode of data collection used for all subjects?	Was the length of the shortest prevalence period for the parameter of interest appropriate?	Were the numerator(s) and denominator(s) for the parameter of interest appropriate?	Summary item on the overall risk of study bias
1	Yes	B. microti	Analysis of molecular epidemiology of babesiosis in patients having fever and thrombocytopenia in Xinyang City, Henan Province	Li SH, et al.	2019	prevalence survey	Chinese	China	Asia	nucleic acid test: Nested PCR	High risk population: patients with severe fever with thrombocytopenia syndrome	600	59	9.83333	2	No	Yes	Yes	unclear	Yes	Yes	Yes	Yes	Yes	Yes	low
2	Yes	B. microti	Babesia Microti real time-PCR testing of Connecticut blood donors	Johnson ST, et al.	2010	prevalence survey	English	U.S.	North America	nucleic acid test: Real-time PCR	General population: blood donors	1002	3	0.299401	3	No	No	No	Yes	Yes	Yes	Yes	Yes	Yes	Yes	low
3	Yes	B. microti	Babesia microti seroprevalence in Minnesota and Wisconsin blood donors	Tonnetti L, et al.	2011	prevalence survey	English	U.S.	North America	nucleic acid test: PCR	General population: blood donors	2150	1	0.0465116	5	No	No	No	No	Yes	Yes	Yes	Yes	No	Yes	moderate
4	Yes	B. microti	Blood donation screening for Babesia microti : feasibility and results	Erin DM, et al.	2015	prevalence survey	English	U.S.	North America	nucleic acid test: Real-time PCR	General population: blood donors	84209	385	0.457196	2	No	Yes	Yes	unclear	Yes	Yes	Yes	Yes	Yes	Yes	low
5	Yes	B. microti	Co-infections with Babesia microti and Plasmodium parasites along the China-Myanmar border	Zhou X, et al.	2013	prevalence survey	English	China	Asia	nucleic acid test: Nested PCR	High risk population: fevrile patients of migrant workers from China-Myanmar border	449	8	1.78174	5	No	No	No	unclear	Yes	Yes	Yes	Yes	No	Yes	moderate
6	Yes	B. microti	Description of 15 DNA-positive and antibody-negative "window-period" blood donations identified during prospective screening for Babesia microti	Moritz ED, et al.	2017	prevalence survey	English	U.S.	North America	nucleic acid test: PCR	General population: blood donors	220479	114	0.0517056	2	No	Yes	Yes	unclear	Yes	Yes	Yes	Yes	Yes	Yes	low
7	Yes	B. microti	Determination of Babesia microti seroprevalence in blood donor populations using an investigational enzyme immunoassay	Levin AE, et al.	2014	prevalence survey	English	U.S.	North America	nucleic acid test: PCR	General population: blood donors	1272	0	0	4	No	No	No	unclear	Yes	Yes	Yes	Yes	Yes	Yes	moderate
8	Yes	B. microti	Establishment of nucleic acid detection method for Babesia spp. and investigation of epidemic situation of Babesia spp. in blood donors	Yang YS, et al.	2018	prevalence survey	Chinese	China	Asia	nucleic acid test: Real-time PCR	General population: blood donors	1000	2	0.2	3	No	Yes	Yes	Yes	No	Yes	Yes	Yes	No	Yes	low
9	Yes	B. microti	Feasibility and results from blood donor screening for babesia microti	Moritz ED, et al.	2014	prevalence survey	English	U.S.	North America	nucleic acid test: PCR	General population: blood donors	13270	7	0.0527506	4	No	Yes	Yes	unclear	No	Yes	Yes	Yes	No	Yes	moderate
10	Yes	B. microti	Human Babesiosis, Bolivia, 2013	Gabrielli S, et al.	2016	prevalence survey	English	Bolivia	South America	nucleic acid test: PCR	General population: residents	271	9	3.32103	3	No	No	No	Yes	Yes	Yes	Yes	Yes	Yes	Yes	low
11	Yes	B. microti	Infection with Babesia microti in humans with non-specific symptoms in North East Poland	Moniuszko MA, et al.	2016	prevalence survey	English	Poland	Europe	nucleic acid test: PCR	High risk population: history of tick biting	548	6	1.09489	4	No	No	No	Yes	Yes	Yes	Yes	Yes	No	Yes	moderate
12	Yes	B. microti	Infections of piroplasms in different hosts in Xinyang, Henan province	Chen Z, et al.	2014	prevalence survey	Chinese	China	Asia	nucleic acid test: Nested PCR	High risk population: history of tick biting	310	1	0.32	3	No	No	No	Yes	Yes	Yes	Yes	Yes	Yes	Yes	low
13	Yes	B. microti	Investigational babesia microti blood donation screening in a united states endemic region	Gorlin JB, et al.	2012	prevalence survey	English	U.S.	North America	nucleic acid test: PCR	General population: blood donors	1213	1	0.0824402	5	No	No	No	unclear	No	Yes	Yes	Yes	Yes	Yes	moderate
14	Yes	B. microti	Malaria in children of Tshimbulu (Western Kasai, Democratic Republic of the Congo): epidemiological data and accuracy of diagnostic assays applied in a limited resource setting	Simona G, et al.	2016	prevalence survey	English	Democratic Republic of the Congo	Africa	nucleic acid test: PCR	General population: residents(children under 5 years old)	198	2	1.01	4	No	No	No	unclear	Yes	Yes	Yes	Yes	Yes	Yes	moderate
15	Yes	B. microti	Molecular detection and seroprevalence of Babesia microti among stock farmers in Khutul city, Selenge province, Mongolia	Hong SH, et al.	2014	prevalence survey	English	Mongolia	Asia	nucleic acid test: Nested PCR	High risk population: stock farmers	100	3	3	4	No	No	No	unclear	Yes	Yes	Yes	Yes	Yes	Yes	moderate
16	Yes	B. microti	Molecular Detection of Tick-Borne Pathogens in Humans with Tick Bites and Erythema Migrans, in the Netherlands	Jahfari S, et al.	2016	prevalence survey	English	Netherlands	Europe	nucleic acid test: PCR	High risk population: history of tick biting	626	0	0	4	No	No	No	Yes	Yes	Yes	Yes	Yes	No	Yes	moderate
17	Yes	B. microti	Molecular Survey of Babesia microti, Ehrlichia Species and Candidatus Neoehrlichia mikurensis in Wild Rodents from Shimane Prefecture, Japan	Kenji T, et al.	2007	prevalence survey	English	Japan	Asia	nucleic acid test: Nested PCR	High risk population: suspected of contracting tick-borne infections	62	28	45.1613	5	No	No	No	No	Yes	Yes	Yes	Yes	No	Yes	moderate
18	Yes	B. microti	Nest-PCR identification of one human infected of babesia microti in Guangxi and investigation on this colleagues	Qiao Y, et al.	2015	prevalence survey	Chinese	China	Asia	nucleic acid test: Nested PCR	High risk population: foresters	121	40	33.0579	3	No	No	No	Yes	Yes	Yes	Yes	Yes	Yes	Yes	low
19	Yes	B. microti	Preventing transfusion-transmitted babesiosis: Preliminary experience of the first laboratory-based blood donor screening program	Young C, et al.	2012	prevalence survey	English	U.S.	North America	nucleic acid test: Real-time PCR	General population: blood donors	1783	0	0	4	No	No	No	unclear	Yes	Yes	Yes	Yes	Yes	Yes	moderate
20	Yes	B. microti	Seroprevalence of Babesia microti infection in Canadian blood donors	Sheila FO, et al.	2016	prevalence survey	English	Canada	North America	nucleic acid test: Real-time PCR	General population: blood donors	13993	0	0	4	No	No	No	Yes	Yes	Yes	Yes	Yes	No	Yes	moderate
21	Yes	B. microti	Species Identification of Human Infected Babesia in Inner Mongolia	Liang YH, et al.	2017	prevalence survey	Chinese	China	Asia	nucleic acid test: PCR	High risk population: fevrile patients from pasturing area	48	12	25	3	No	No	No	Yes	Yes	Yes	Yes	Yes	Yes	Yes	low
22	Yes	B. microti	The impact of Babesia microti blood donation screening	Tonnetti L, et al.	2019	prevalence survey	English	U.S.	North America	nucleic acid test: Real-time PCR	General population: blood donors	506540	202	0.0398784	3	No	Yes	Yes	No	Yes	Yes	Yes	Yes	No	Yes	low
23	Yes	B. microti	The investigation of babesia spp. infections on blood donors and of ticks and tick-borne pathogens in a police dog breeding and training base in GuangXi	Wang HS, et al.	2015	prevalence survey	Chinese	China	Asia	nucleic acid test: Nested PCR	General population: blood donors	1900	48	2.52632	5	No	No	No	unclear	No	Yes	Yes	Yes	Yes	Yes	moderate
24	Yes	B. microti	The molecular survey of Babesiosis and the high throughput-screening of diagnostic antigens of Babesia microti	Huang JL, et al.	2015	prevalence survey	Chinese	China	Asia	nucleic acid test: Nested PCR	General population: patients Eliminate malaria infection	200	2	1	3	No	No	No	Yes	Yes	Yes	Yes	Yes	Yes	Yes	low
25	Yes	B. divergens	Babesia divergens in human in Gansu province, China	Wang JM, et al.	2019	prevalence survey	English	China	Asia	nucleic acid test: Nested PCR	High risk population: history of tick biting	754	10	1.32626	4	No	No	No	Yes	Yes	Yes	Yes	Yes	No	Yes	moderate
26	Yes	B. divergens	Detection of Babesia divergens using molecular methods in anemic patients in Shandong Province, China	Qi C, et al.	2011	prevalence survey	English	China	Asia	nucleic acid test: PCR	General population: anemic patients	377	2	0.530504	5	No	No	No	unclear	No	Yes	Yes	Yes	Yes	Yes	moderate
16	Yes	B. divergens	Molecular Detection of Tick-Borne Pathogens in Humans with Tick Bites and Erythema Migrans, in the Netherlands	Jahfari S, et al.	2016	prevalence survey	English	Netherlands	Europe	nucleic acid test: PCR	High risk population: history of tick biting	626	3	0.479233	4	No	No	No	Yes	Yes	Yes	Yes	Yes	No	Yes	moderate
27	Yes	B. venatorum	Discovery of Novel Babesia Infections and Identification of Their Causative Agents	Jiang RR.	2016	prevalence survey	Chinese	China	Asia	nucleic acid test: Nested PCR	High risk population: history of tick biting	2912	48	1.64835	4	No	No	No	Yes	Yes	Yes	Yes	Yes	No	Yes	moderate
16	Yes	B. venatorum	Molecular Detection of Tick-Borne Pathogens in Humans with Tick Bites and Erythema Migrans, in the Netherlands	Jahfari S, et al.	2016	prevalence survey	English	Netherlands	Europe	nucleic acid test: PCR	High risk population: history of tick biting	626	0	0	4	No	No	No	Yes	Yes	Yes	Yes	Yes	No	Yes	moderate
28	Yes	B. crassa	Human babesiosis caused by a Babesia crassa-like pathogen: A case series	Na J, et al.	2018	prevalence survey	English	China	Asia	nucleic acid test: PCR	High risk population: history of tick biting	1125	58	5.15	4	No	No	No	Yes	Yes	Yes	Yes	Yes	No	Yes	moderate
2	No	B. microti	Babesia Microti real time-PCR testing of Connecticut blood donors	Johnson ST, et al.	2010	prevalence survey	English	U.S.	North America	immunologic test: IFA	General population: blood donors	1002	25	2.49501	3	No	No	No	Yes	Yes	Yes	Yes	Yes	Yes	Yes	low
3	No	B. microti	Babesia microti seroprevalence in Minnesota and Wisconsin blood donors	Tonnetti L, et al.	2011	prevalence survey	English	U.S.	North America	immunologic test: IFA	General population: blood donors	2150	42	1.95349	5	No	No	No	No	Yes	Yes	Yes	Yes	No	Yes	moderate
4	No	B. microti	Blood donation screening for Babesia microti : feasibility and results	Erin DM, et al.	2015	prevalence survey	English	U.S.	North America	immunologic test: IFA	General population: blood donors	84209	654	0.776639	2	No	Yes	Yes	unclear	Yes	Yes	Yes	Yes	Yes	Yes	low
7	No	B. microti	Determination of Babesia microti seroprevalence in blood donor populations using an investigational enzyme immunoassay	Levin AE, et al.	2014	prevalence survey	English	U.S.	North America	immunologic test: ELISA	General population: blood donors	16272	128	1.08	4	No	No	No	unclear	Yes	Yes	Yes	Yes	Yes	Yes	moderate
7	No	B. microti	Determination of Babesia microti seroprevalence in blood donor populations using an investigational enzyme immunoassay	Levin AE, et al.	2014	prevalence survey	English	U.S.	North America	immunologic test: IFA	General population: blood donors	1272	14	1.10063	4	No	No	No	unclear	Yes	Yes	Yes	Yes	Yes	Yes	moderate
7	No	B. microti	Determination of Babesia microti seroprevalence in blood donor populations using an investigational enzyme immunoassay	Levin AE, et al.	2014	prevalence survey	English	U.S.	North America	microscopical examination	General population: blood donors	1272	0	0	4	No	No	No	unclear	Yes	Yes	Yes	Yes	Yes	Yes	moderate
8	No	B. microti	Establishment of nucleic acid detection method for Babesia spp. and investigation of epidemic situation of Babesia spp. in blood donors	Yang YS, et al.	2018	prevalence survey	Chinese	China	Asia	immunologic test: IFA	General population: blood donors	1000	13	1.3	3	No	Yes	Yes	Yes	No	Yes	Yes	Yes	No	Yes	low
9	No	B. microti	Feasibility and results from blood donor screening for babesia microti	Moritz ED, et al.	2014	prevalence survey	English	U.S.	North America	immunologic test: IFA	General population: blood donors	13270	46	0.346647	4	No	Yes	Yes	unclear	No	Yes	Yes	Yes	No	Yes	moderate
10	No	B. microti	Human Babesiosis, Bolivia, 2013	Gabrielli S, et al.	2016	prevalence survey	English	Bolivia	South America	immunologic test: IFA	General population: residents	94	43	45.7447	3	No	No	No	Yes	Yes	Yes	Yes	Yes	Yes	Yes	low
10	No	B. microti	Human Babesiosis, Bolivia, 2013	Gabrielli S, et al.	2016	prevalence survey	English	Bolivia	South America	microscopical examination	General population: residents	271	9	3.32103	3	No	No	No	Yes	Yes	Yes	Yes	Yes	Yes	Yes	low
13	No	B. microti	Investigational babesia microti blood donation screening in a united states endemic region	Gorlin JB, et al.	2012	prevalence survey	English	U.S.	North America	immunologic test: IFA	General population: blood donors	1213	6	0.494641	5	No	No	No	unclear	No	Yes	Yes	Yes	Yes	Yes	moderate
14	No	B. microti	Malaria in children of Tshimbulu (Western Kasai, Democratic Republic of the Congo): epidemiological data and accuracy of diagnostic assays applied in a limited resource setting	Simona G, et al.	2016	prevalence survey	English	Democratic Republic of the Congo	Africa	microscopical examination	General population: residents(children under 5 years old)	290	19	6.55	4	No	No	No	unclear	Yes	Yes	Yes	Yes	Yes	Yes	moderate
15	No	B. microti	Molecular detection and seroprevalence of Babesia microti among stock farmers in Khutul city, Selenge province, Mongolia	Hong SH, et al.	2014	prevalence survey	English	Mongolia	Asia	immunologic test: IFA	High risk population: stock farmers	100	7	7	4	No	No	No	unclear	Yes	Yes	Yes	Yes	Yes	Yes	moderate
17	No	B. microti	Molecular Survey of Babesia microti, Ehrlichia Species and Candidatus Neoehrlichia mikurensis in Wild Rodents from Shimane Prefecture, Japan	Kenji T, et al.	2007	prevalence survey	English	Japan	Asia	immunologic test: IFA	High risk population: suspected of contracting tick-borne infections	62	0	0	5	No	No	No	No	Yes	Yes	Yes	Yes	No	Yes	moderate
19	No	B. microti	Preventing transfusion-transmitted babesiosis: Preliminary experience of the first laboratory-based blood donor screening program	Young C, et al.	2012	prevalence survey	English	U.S.	North America	immunologic test: IFA	General population: blood donors	1783	25	1.40213	4	No	No	No	unclear	Yes	Yes	Yes	Yes	Yes	Yes	moderate
21	No	B. microti	Species Identification of Human Infected Babesia in Inner Mongolia	Liang YH, et al.	2017	prevalence survey	Chinese	China	Asia	microscopical examination	High risk population: fevrile patients from pasturing area	48	9	18.75	3	No	No	No	Yes	Yes	Yes	Yes	Yes	Yes	Yes	low
22	No	B. microti	The impact of Babesia microti blood donation screening	Tonnetti L, et al.	2019	prevalence survey	English	U.S.	North America	immunologic test: IFA	General population: blood donors	506540	1299	0.256446	3	No	Yes	Yes	No	Yes	Yes	Yes	Yes	No	Yes	low
23	No	B. microti	The investigation of babesia spp. infections on blood donors and of ticks and tick-borne pathogens in a police dog breeding and training base in GuangXi	Wang HS, et al.	2015	prevalence survey	Chinese	China	Asia	immunologic test: IFA	General population: blood donors	1900	0	0	5	No	No	No	unclear	No	Yes	Yes	Yes	Yes	Yes	moderate
29	No	B. microti	A blood center's experience screening donations for babesia microti using enzyme-linked immunoassay methodology	Van Buren N, et al.	2017	prevalence survey	English	U.S.	North America	immunologic test: ELISA	General population: blood donors	101854	267	0.26214	2	No	Yes	Yes	unclear	Yes	Yes	Yes	Yes	Yes	Yes	low
30	No	B. microti	A retrospective serological survey on human babesiosis in Belgium	Lempereur L, et al.	2015	prevalence survey	English	Belgium	Europe	immunologic test: IFA	High risk population: history of tick biting	199	18	9.04523	3	No	Yes	Yes	unclear	Yes	Yes	Yes	Yes	No	Yes	low
30	No	B. divergens	A retrospective serological survey on human babesiosis in Belgium	Lempereur L, et al.	2015	prevalence survey	English	Belgium	Europe	immunologic test: IFA	High risk population: history of tick biting	199	66	33.1658	3	No	Yes	Yes	unclear	Yes	Yes	Yes	Yes	No	Yes	low
30	No	B. venatorum	A retrospective serological survey on human babesiosis in Belgium	Lempereur L, et al.	2015	prevalence survey	English	Belgium	Europe	immunologic test: IFA	High risk population: history of tick biting	199	79	39.6985	3	No	Yes	Yes	unclear	Yes	Yes	Yes	Yes	No	Yes	low
31	No	B. microti	Anti-Babesia microti antibodies in foresters highly exposed to tick bites in Poland	Pancewicz S, et al.	2011	prevalence survey	English	poland	Europe	immunologic test: IFA	High risk population: foresters	114	5	4.38596	3	No	No	No	Yes	Yes	Yes	Yes	Yes	Yes	Yes	low
32	No	B. microti	Babesia antibody prevalence	Cyrus S, et al.	2016	prevalence survey	English	U.S.	North America	immunologic test: ELISA	General population: blood donors	84928	264	0.310852	2	No	Yes	Yes	unclear	Yes	Yes	Yes	Yes	Yes	Yes	low
33	No	B. microti	Babesia microti seropositive blood donors in the northeast US; expansion of the geographic range and observations on peridomestic exposure	Johnson ST, et al.	2011	prevalence survey	English	U.S.	North America	immunologic test: IFA	General population: blood donors	3830	9	0.234987	6	No	No	No	unclear	No	Yes	Yes	Yes	No	Yes	moderate
34	No	B. microti	Babesiosis: An underdiagnosed disease of children	Krause PJ, et al.	1992	prevalence survey	English	U.S.	North America	immunologic test: IFA	General population: residents	574	52	9.05923	6	No	No	No	No	No	Yes	Yes	No	Yes	Yes	moderate
34	No	B. microti	Babesiosis: An underdiagnosed disease of children	Krause PJ, et al.	1992	prevalence survey	English	U.S.	North America	immunologic test: IFA	High risk population: history of Borrelia burgdorferi infection	227	46	20.26	6	No	No	No	No	No	Yes	Yes	No	Yes	Yes	moderate
35	No	B. microti	Co-infections in persons with early lyme disease, New York, USA	Wormser GP, et al.	2019	prevalence survey	English	U.S.	North America	immunologic test: ELISA	High risk population: history of Borrelia burgdorferi infection	52	4	7.69231	4	No	No	No	Yes	Yes	Yes	Yes	Yes	No	Yes	moderate
36	No	B. microti	Comparison of the Babesia duncani (WA1) IgG detection rates among clinical sera submitted to a reference laboratory for WA1 IgG testing and blood donor specimens from diverse geographic areas of the United States	Prince HE, et al.	2010	prevalence survey	English	U.S.	North America	immunologic test: IFA	General population: blood donors	900	4	0.444444	5	No	No	No	unclear	No	Yes	Yes	Yes	Yes	Yes	moderate
36	No	B. duncani	Comparison of the Babesia duncani (WA1) IgG detection rates among clinical sera submitted to a reference laboratory for WA1 IgG testing and blood donor specimens from diverse geographic areas of the United States	Prince HE, et al.	2010	prevalence survey	English	U.S.	North America	immunologic test: IFA	General population: blood donors	900	18	2	5	No	No	No	unclear	No	Yes	Yes	Yes	Yes	Yes	moderate
37	No	B. microti	Demonstrable parasitemia among Connecticut blood donors with antibodies to Babesia microti	Leiby DA, et al.	2005	prevalence survey	English	U.S.	North America	immunologic test: ELISA	General population: blood donors	3490	203	5.04	5	No	No	No	unclear	Yes	Yes	Yes	Yes	No	Yes	moderate
38	No	B. microti	Human co-infection with borrelia burgdorferi and babesia microti among high-risk hispanic/latino workers on Eastern Long Island, New York: A preliminary cross-sectional analysis in 2016	Vilcarromero S, et al.	2019	prevalence survey	English	U.S.	North America	immunologic test: IFA	High risk population: history of tick biting, gardeners, landscapers	126	7	5.55556	5	No	No	No	No	Yes	No	Yes	Yes	Yes	Yes	moderate
39	No	B. microti	Human exposure to piroplasms in Central and Northern Italy	Gabrielli S, et al.	2014	prevalence survey	English	Italy	Europe	immunologic test: ELISA	General population: residents	142	6	4.22535	3	No	No	No	Yes	Yes	Yes	Yes	Yes	Yes	Yes	low
39	No	B. microti	Human exposure to piroplasms in Central and Northern Italy	Gabrielli S, et al.	2014	prevalence survey	English	Italy	Europe	immunologic test: IFA	High risk population: foresters, livestock keepers, veterinary practitioners, farmers and hunters	290	14	4.82759	3	No	No	No	Yes	Yes	Yes	Yes	Yes	Yes	Yes	low
39	No	B. divergens	Human exposure to piroplasms in Central and Northern Italy	Gabrielli S, et al.	2014	prevalence survey	English	Italy	Europe	immunologic test: ELISA	General population: residents	142	2	1.40845	3	No	No	No	Yes	Yes	Yes	Yes	Yes	Yes	Yes	low
39	No	B. divergens	Human exposure to piroplasms in Central and Northern Italy	Gabrielli S, et al.	2014	prevalence survey	English	Italy	Europe	immunologic test: IFA	High risk population: foresters, livestock keepers, veterinary practitioners, farmers and hunters	290	15	5.17241	3	No	No	No	Yes	Yes	Yes	Yes	Yes	Yes	Yes	low
40	No	B. microti	Human seroprevalence of antibodies to tick-borne microbes in southern	Thortveit ET, et al.	2020	prevalence survey	English	Norway	Europe	immunologic test: IFA	General population: residents	1537	33	2.14704	6	No	No	No	No	Yes	Yes	Yes	No	Yes	No	moderate
41	No	B. microti	Lookback investigations of Babesia microti-seropositive blood donors: Seven-year experience in a Babesia-endemic area	Johnson ST, et al.	2012	prevalence survey	English	U.S.	North America	immunologic test: IFA	General population: blood donors	17422	208	1.19389	4	No	No	No	Yes	Yes	Yes	Yes	Yes	No	Yes	moderate
42	No	B. microti	Prevalence of antibodies against selected zoonotic agents in forestry workers from eastern and southern Poland	Żukiewicz SW, et al.	2014	prevalence survey	English	Poland	Europe	immunologic test: ELISA	High risk population: foresters	216	50	23.1481	3	No	No	No	Yes	Yes	Yes	Yes	Yes	Yes	Yes	low
43	No	B. microti	Prevalence of Babesia antibody in a selected blood donor population	Popovsky MA, et al.	1988	prevalence survey	English	U.S.	North America	immunologic test: IFA	General population: blood donors	927	36	3.72272	4	No	No	No	unclear	Yes	Yes	Yes	Yes	Yes	Yes	moderate
44	No	B. microti	Prevalence of Babesia Babesia in Canadian blood donors: June–October 2018	Tonnetti L, et al.	2019	prevalence survey	English	Canada	North America	immunologic test: IFA	General population: blood donors	14758	4	0.0271	4	No	No	No	unclear	Yes	Yes	Yes	Yes	Yes	Yes	moderate
45	No	B. microti	Relationship between tick bites and the seroprevalence of Babesia microti and Anaplasma phagocytophila (previously Ehrlichia sp.) in blood donors	Leiby DA, et al.	2002	prevalence survey	English	U.S.	North America	immunologic test: ELISA	General population: blood donors	1000	13	1.3	2	No	Yes	Yes	No	Yes	Yes	Yes	Yes	Yes	Yes	low
45	No	B. microti	Relationship between tick bites and the seroprevalence of Babesia microti and Anaplasma phagocytophila (previously Ehrlichia sp.) in blood donors	Leiby DA, et al.	2002	prevalence survey	English	U.S.	North America	immunologic test: ELISA	High risk population: history of tick biting	848	11	1.29717	2	No	Yes	Yes	No	Yes	Yes	Yes	Yes	Yes	Yes	low
45	No	B. microti	Relationship between tick bites and the seroprevalence of Babesia microti and Anaplasma phagocytophila (previously Ehrlichia sp.) in blood donors	Leiby DA, et al.	2002	prevalence survey	English	U.S.	North America	immunologic test: IFA	General population: blood donors	2006	9	0.448654	2	No	Yes	Yes	No	Yes	Yes	Yes	Yes	Yes	Yes	low
45	No	B. microti	Relationship between tick bites and the seroprevalence of Babesia microti and Anaplasma phagocytophila (previously Ehrlichia sp.) in blood donors	Leiby DA, et al.	2002	prevalence survey	English	U.S.	North America	immunologic test: IFA	High risk population: history of tick biting	848	3	0.353774	2	No	Yes	Yes	No	Yes	Yes	Yes	Yes	Yes	Yes	low
46	No	B. microti-like	Retrospective seroepidemiological survey for human babesiosis in an area in Japan where a tick-borne disease is endemic	Arai S, et al.	2003	prevalence survey	English	Japan	Asia	immunologic test: IFA	General population: residents	1335	18	1.34	2	No	Yes	Yes	unclear	Yes	Yes	Yes	Yes	Yes	Yes	low
47	No	B. microti	Risk of Lyme disease: perceptions of residents of a Lone Star tick-infested community	Armstrong PM, et al.	2001	prevalence survey	English	U.S.	North America	immunologic test: ELISA	General population: residents	325	0	0	2	Yes	Yes	Yes	No	Yes	Yes	Yes	Yes	No	Yes	low
48	No	B. microti	Risk-assessment of transfusion-associated Babesiosis in Tyrol	Sonnleitner ST, et al.	2013	prevalence survey	English	Austria	Europe	immunologic test: IFA	General population: blood donors	988	5	0.506073	1	Yes	Yes	Yes	unclear	Yes	Yes	Yes	Yes	Yes	Yes	low
48	No	B. divergens	Risk-assessment of transfusion-associated Babesiosis in Tyrol	Sonnleitner ST, et al.	2013	prevalence survey	English	Austria	Europe	immunologic test: IFA	General population: blood donors	988	21	2.12551	1	Yes	Yes	Yes	unclear	Yes	Yes	Yes	Yes	Yes	Yes	low
49	No	B. microti	Screening United States blood donors for babesia microti with an investigational EIA	Levin AE, et al.	2015	prevalence survey	English	U.S.	North America	immunologic test: ELISA	General population: blood donors	26703	122	0.490731	2	No	Yes	Yes	unclear	Yes	Yes	Yes	Yes	Yes	Yes	low
50	No	B. microti	Serologic survey for human babesiosis on Taiwan	Hsu NH, et al.	1977	prevalence survey	English	China	Asia	immunologic test: IFA	General population: residents	447	2	0.447427	4	No	No	No	unclear	Yes	Yes	Yes	Yes	Yes	Yes	moderate
51	No	B. microti	Serologically Detected "New" Tick-borne Zoonoses in Eastern Croatia	Topolovec J, et al.	2003	prevalence survey	English	Croatia	Europe	immunologic test: ELISA	High risk population: history of tick biting	102	1	0.980392	4	No	No	No	unclear	Yes	Yes	Yes	Yes	Yes	Yes	moderate
51	No	B. divergens	Serologically Detected "New" Tick-borne Zoonoses in Eastern Croatia	Topolovec J, et al.	2003	prevalence survey	English	Croatia	Europe	immunologic test: ELISA	High risk population: history of tick biting	102	0	0	4	No	No	No	unclear	Yes	Yes	Yes	Yes	Yes	Yes	moderate
52	No	B. microti	Seroprevalence and seroconversion for tick-borne diseases in a high- risk population in the northeast United States	Hilton E, et al.	1999	prevalence survey	English	U.S.	North America	immunologic test: ELISA	General population: residents	671	7	1.04322	5	No	No	No	unclear	Yes	Yes	Yes	Yes	No	Yes	moderate
53	No	B. microti	Sero⁃prevalence of Babesia infection among voluntary blood donors in Jiangsu Province	Lin H, et al.	2019	prevalence survey	Chinese	China	Asia	immunologic test: ELISA	General population: blood donors	950	5	0.526316	4	No	No	No	unclear	Yes	Yes	Yes	Yes	Yes	Yes	moderate
54	No	B. microti	Seroprevalence of Babesia infections in humans exposed to ticks in midwestern Germany	Hunfeld KP, et al.	2002	prevalence survey	English	Germany	Europe	immunologic test: IFA	General population: residents	120	2	1.66667	2	No	Yes	Yes	unclear	Yes	Yes	Yes	Yes	Yes	Yes	low
54	No	B. microti	Seroprevalence of Babesia infections in humans exposed to ticks in midwestern Germany	Hunfeld KP, et al.	2002	prevalence survey	English	Germany	Europe	immunologic test: IFA	High risk population: history of Borrelia burgdorferi infection	225	21	9.33333	2	No	Yes	Yes	unclear	Yes	Yes	Yes	Yes	Yes	Yes	low
54	No	B. divergens	Seroprevalence of Babesia infections in humans exposed to ticks in midwestern Germany	Hunfeld KP, et al.	2002	prevalence survey	English	Germany	Europe	immunologic test: IFA	General population: residents	120	1	0.833333	2	No	Yes	Yes	unclear	Yes	Yes	Yes	Yes	Yes	Yes	low
54	No	B. divergens	Seroprevalence of Babesia infections in humans exposed to ticks in midwestern Germany	Hunfeld KP, et al.	2002	prevalence survey	English	Germany	Europe	immunologic test: IFA	High risk population: history of Borrelia burgdorferi infection	225	11	4.88889	2	No	Yes	Yes	unclear	Yes	Yes	Yes	Yes	Yes	Yes	low
55	No	B. microti	Seroprevalence of Babesia microti in Individuals with Lyme Disease	Curcio SR, et al.	2016	prevalence survey	English	U.S.	North America	immunologic test: IFA	High risk population: history of Borrelia burgdorferi infection	130	35	26.9231	5	No	No	No	unclear	No	Yes	Yes	Yes	Yes	Yes	moderate
56	No	B. microti	Seroprevalence of babesiosis in immunocompetent and immunocompromised individuals	Bondarenko AV, et al.	2021	prevalence survey	English	Ukraine	Europe	immunologic test: IFA	General population: blood donors, HIV-infected, seropositive rheumatoid arthritis and toxoplasmosis	115	3	2.61	5	No	No	No	unclear	No	Yes	Yes	Yes	Yes	Yes	moderate
56	No	B. microti	Seroprevalence of babesiosis in immunocompetent and immunocompromised individuals	Bondarenko AV, et al.	2021	prevalence survey	English	Ukraine	Europe	immunologic test: IFA	High risk population: history of Borrelia burgdorferi infection	30	2	6.67	5	No	No	No	unclear	No	Yes	Yes	Yes	Yes	Yes	moderate
56	No	B. divergens	Seroprevalence of babesiosis in immunocompetent and immunocompromised individuals	Bondarenko AV, et al.	2021	prevalence survey	English	Ukraine	Europe	immunologic test: IFA	General population: blood donors, HIV-infected, seropositive rheumatoid arthritis and toxoplasmosis	115	7	6.09	5	No	No	No	unclear	No	Yes	Yes	Yes	Yes	Yes	moderate
56	No	B. divergens	Seroprevalence of babesiosis in immunocompetent and immunocompromised individuals	Bondarenko AV, et al.	2021	prevalence survey	English	Ukraine	Europe	immunologic test: IFA	High risk population: history of Borrelia burgdorferi infection	30	3	10	5	No	No	No	unclear	No	Yes	Yes	Yes	Yes	Yes	moderate
57	No	B. divergens	Seroprevalence of Bahesia divergens infection among forestry workers in Slovenia	Rojko T, et al.	2008	prevalence survey	English	Slovenia	Europe	immunologic test: IFA	General population: Indoor workers	93	16	17.2043	5	No	No	No	unclear	No	Yes	Yes	Yes	Yes	Yes	moderate
57	No	B. divergens	Seroprevalence of Bahesia divergens infection among forestry workers in Slovenia	Rojko T, et al.	2008	prevalence survey	English	Slovenia	Europe	immunologic test: IFA	High risk population: foresters	122	22	18.0328	3	No	No	No	Yes	Yes	Yes	Yes	Yes	Yes	Yes	low
58	No	B. microti	Seroprevalence of seven pathogens transmitted by the Ixodes ricinus tick in forestry workers in France	Rigaud E, et al.	2016	prevalence survey	English	France	Europe	immunologic test: ELISA	High risk population: foresters	810	20	2.46914	4	No	No	No	No	Yes	Yes	Yes	Yes	Yes	Yes	moderate
58	No	B. divergens	Seroprevalence of seven pathogens transmitted by the Ixodes ricinus tick in forestry workers in France	Rigaud E, et al.	2016	prevalence survey	English	France	Europe	immunologic test: ELISA	High risk population: foresters	810	1	0.123457	4	No	No	No	No	Yes	Yes	Yes	Yes	Yes	Yes	moderate
59	No	B. microti	Serosurvey for Human Babesiosis in New York	Filstein MR, et al.	2011	prevalence survey	English	U.S.	North America	immunologic test: IFA	General population: residents	300	0	0	4	No	No	No	unclear	Yes	Yes	Yes	Yes	Yes	Yes	moderate
59	No	B. microti	Serosurvey for Human Babesiosis in New York	Filstein MR, et al.	2011	prevalence survey	English	U.S.	North America	immunologic test: IFA	High risk population: at high risk of exposure ticks	102	7	6.86275	4	No	No	No	unclear	Yes	Yes	Yes	Yes	Yes	Yes	moderate
60	No	B. microti	Serpprevalence of antibodies against Anaplasma phagocytophilum, Babesia microti i Borrelia burgdorferi in adults in North-Eastern Poland	Walory J, et al.	2005	prevalence survey	English	Poland	Europe	immunologic test: IFA	General population: residents	50	0	0	4	No	No	No	unclear	Yes	Yes	Yes	Yes	Yes	Yes	moderate
60	No	B. microti	Serpprevalence of antibodies against Anaplasma phagocytophilum, Babesia microti i Borrelia burgdorferi in adults in North-Eastern Poland	Walory J, et al.	2005	prevalence survey	English	Poland	Europe	immunologic test: IFA	High risk population: history of tick biting	142	2	1.40845	4	No	No	No	unclear	Yes	Yes	Yes	Yes	Yes	Yes	moderate
61	No	B. microti	The Babesia observational antibody (BAOBAB) study: Surveillance for Babesia microti in Kilosa district, Tanzania	Bloch EM, et al.	2018	prevalence survey	English	Tanzania	Africa	immunologic test: IFA	General population: residents	570	4	0.701754	4	No	No	No	No	Yes	Yes	Yes	Yes	Yes	Yes	moderate
62	No	B. microti	The incidence of borrelia burgdorferi, Anaplasma phagocytophilum and babesia microti coinfections among foresters and farmers in Eastern Poland	Panczuk A, et al.	2016	prevalence survey	English	Poland	Europe	immunologic test: IFA	High risk population: foresters	93	1	1.07527	4	No	No	No	unclear	Yes	Yes	Yes	Yes	Yes	Yes	moderate
63	No	B. microti	The measured risk of transfusion-transmitted babesia due to babesia microti in Connecticut	Cable RG, et al.	2011	prevalence survey	English	U.S.	North America	immunologic test: ELISA	General population: blood donors	3490	203	5.82	4	No	No	No	unclear	Yes	Yes	Yes	Yes	Yes	Yes	moderate
64	No	B. microti	Tickborne Infections as a Cause of Nonspecific Febrile Illness in Wisconsin	Edward A, et al.	2001	prevalence survey	English	U.S.	North America	immunologic test: IFA	General population: unexplained febrile patients	62	0	0	5	No	No	No	unclear	Yes	Yes	Yes	Yes	No	Yes	moderate
65	No	B. microti	TRANSFUSION COMPLICATIONS: Seroprevalence of Babesia microti in blood donors from Babesia‐endemic areas of the northeastern United States: 2000 through 2007	Stephanie TJ, et al.	2009	prevalence survey	English	U.S.	North America	immunologic test: IFA	General population: blood donors	23304	267	1.14573	2	No	Yes	Yes	Yes	Yes	Yes	Yes	Yes	No	Yes	low
66	No	B. microti	A case of Babesia microti imported into the Czech Republic from the USA	Nohynková E, et al.	2003	case report	English	Czech	Europe
67	No	B. microti	Pathogen identification and clinical diagnosis for one case infected with Babesia	Yao LN, et al.	2012	case report	English	China	Asia
68	No	B. microti	“Doctor, why are you turning purple?” a case report of neurologic dysfunction associated with acute systemic babesiosis infection	Dhadwal N, et al.	2012	case report	English	U.S.	North America
69	No	B. microti	A Case of Babesiosis in a Pregnant Patient Treated with Red Blood Cell Exchange Transfusion	Abittan B, et al.	2019	case report	English	U.S.	North America
70	No	B. microti	A case of chronic fevers in a peripatetic patient	Husseinzadeh H, et al.	2010	case report	English	U.S.	North America
71	No	B. microti	A case of human babesiosis in Denmark	Holler JG, et al.	2013	case report	English	Denmark	Europe
72	No	B. microti	A case of imported human babesiosis in Poland	Humiczewska M, et al.	1997	case report	English	Poland	Europe
73	No	B. microti	A case of severe babesiosis in a patient with Crohn's colitis on adalimumab	Mehta A, et al.	2016	case report	English	U.S.	North America
74	No	B. microti	A Case of Wedding-Acquired Babesiosis	Rawling RA, et al.	2009	case report	English	U.S.	North America
75	No	B. microti	A case report of transfusion-induced babesiosis	Marcus LC, et al.	1982	case report	English	U.S.	North America
76	No	B. microti	A fatal case of transfusion-transmitted babesiosis in the State of Delaware	Zhao Y, et al.	2009	case report	English	U.S.	North America
77	No	B. microti	A series of 23 transfusion-associated babesiosis cases	Linden JV, et al.	2010	case report	English	U.S.	North America
78	No	B. microti	Across state lines: Fulminant Babesia microti infection in a liver transplant recipient	Meissner EG, et al.	2017	case report	English	U.S.	North America
79	No	B. microti	Acute respiratory distress syndrome complicating babesiosis and lyme coinfection	Munshi AA, et al.	2017	case report	English	U.S.	North America
80	No	B. microti	An 84-year-old woman with fever and dark urine	Gallagher LG, et al.	2009	case report	English	U.S.	North America
81	No	B. microti	An unusual case of anemia in a heart transplant patient	Feliberti BV, et al.	2017	case report	English	U.S.	North America
82	No	B. microti	An unusual case of severe, coombs negative hemolytic anemia	Shrensel JA, et al.	2016	case report	English	U.S.	North America
83	No	B. microti	Babesia divergens-like Infection, Washington State	Herwaldt BL, et al.	2004	case report	English	U.S.	North America
84	No	B. microti	Babesia microti infection in Europe	Meer-Scherrer L, et al.	2004	case report	English	Switzerland	Europe
85	No	B. microti	Babesia microti infection in man	Parry MF, et al.	1977	case report	English	U.S.	North America
86	No	B. microti	Babesia microti: An unusual travel-related disease	Poisnel E, et al.	2013	case report	English	France	Europe
87	No	B. microti	Babesiosis as a rare cause of fever in the immunocompromised patient: A case report	Nelson DA, et al.	2009	case report	English	U.S.	North America
88	No	B. microti	Babesiosis in a Connecticut resident	Alward W, et al.	1990	case report	English	U.S.	North America
89	No	B. microti	Babesiosis in a new Englander-from primary care to intensive care	Oxner AZ, et al.	2012	case report	English	U.S.	North America
90	No	B. microti	Babesiosis in man: sixth documented case	Anderson AE, et al.	1974	case report	English	U.S.	North America
91	No	B. microti	Babesiosis in pregnancy	Luckett R, et al.	2014	case report	English	U.S.	North America
92	No	B. microti	Babesiosis in the immediate postoperative period after splenectomy for trauma	Semel ME, et al.	2009	case report	English	U.S.	North America
93	No	B. microti	Babesiosis presenting with adult respiratory distress syndrome: A case report	Panduranga V, et al.	2012	case report	English	U.S.	North America
94	No	B. microti	Babesiosis: An emerging infectious disease that can affect those who travel to the northeastern United States	Chiang E, et al	2011	case report	English	U.S.	North America
95	No	B. microti	Babesiosis: An unusual cause of sepsis after kidney transplantation and review of the literature	Ather I, et al.	2017	case report	English	U.S.	North America
96	No	B. microti	Borrelia burgdorferi and Babesia microti Coinfection in a 79-Year-Old Camper	Rawling RA, et al.	2009	case report	English	U.S.	North America
97	No	B. microti	Case 29-2003: A 60-Year-Old Man with Fever, Rigors, and Sweats [6] (multiple letters)	Matthews J, et al.	2003	case report	English	U.S.	North America
98	No	B. microti	Case records of the Massachusetts General Hospital. Case 6-2014. A 35-day-old boy with fever, vomiting, mottled skin, and severe anemia	Yager PH, et al.	2014	case report	English	U.S.	North America
99	No	B. microti	Case report of the patient source of the babesia microti R1 reference strain and implications for travelers	Stahl P, et al.	2018	case report	English	U.S.	North America
100	No	B. microti	Case report: Spontaneous splenic rupture during acute parasitemia of Babesia microti	Froberg MK, et al.	2008	case report	English	U.S.	North America
101	No	B. microti	Case Report: Successful non-operative management of spontaneous splenic rupture in a patient with babesiosis	Tobler WD, et al.	2011	case report	English	U.S.	North America
102	No	B. microti	Coinfection with Babesia microti and Borrelia burgdorferi in a Western Wisconsin resident	Sweeney CJ, et al.	1998	case report	English	U.S.	North America
103	No	B. microti	Coinfection with babesiosis and lyme disease in a 61-year-old woman	Zhu V, et al.	2011	case report	English	U.S.	North America
104	No	B. microti	Congenital babesiosis after maternal infection with Borrelia burgdorferi and Babesia microti	Saetre K, et al.	2018	case report	English	U.S.	North America
105	No	B. microti	Congestive heart failure in anaplasmosis and babe-siosis	Tuan J, et al.	2018	case report	English	U.S.	North America
106	No	B. microti	Double strike-a case of babesiosis and anaplasmosis presenting as severe hemolytic anemia and septic shock in a healthy 25 year old male	Sundar P, et al.	2018	case report	English	U.S.	North America
107	No	B. microti	Endemic babesiosis in another eastern state: New Jersey	Herwaldt BL, et al.	2003	case report	English	U.S.	North America
108	No	B. microti	First confirmed autochthonous case of human Babesia microti infection in Europe	Hildebrandt A, et al.	2007	case report	English	Germany	Europe
109	No	B. microti	First documentation of transfusion-associated babesiosis in Japan	Matsui T, et al.	2000	case report	English	Japan	Asia
110	No	B. microti	First Report of Babesia microti-Caused Babesiosis in Spain	Arsuaga M, et al.	2016	case report	English	Spain	Europe
111	No	B. microti	First report of human babesiosis in Australia	Senanayake SN, et al.	2012	case report	English	Australia	Oceania
112	No	B. microti	Getting the patient out of the woods - Near death from babesiosis in an elder	Jaber R,et al.	2012	case report	English	U.S.	North America
113	No	B. microti	Haematologic complications from human babesiosis: A case report	Forrester K, et al.	2015	case report	English	U.S.	North America
114	No	B. microti	Human babesiosis in Southeast China: A case report	Huang S, et al.	2018	case report	English	China	Asia
115	No	B. microti	Human babesiosis on Nantucket Island. Clinical features	Reubush TK, et al.	1977	case report	English	U.S.	North America
116	No	B. microti	Human babesiosis, Yucatán State, Mexico, 2015	Peniche-Lara GG, et al.	2018	case report	English	Mexico	North America
117	No	B. microti	Imported human babesiosis, Singapore, 2018	Lim PL, et al.	2020	case report	English	Singapor	Asia
118	No	B. microti	Investigation of a case of babesia microti infection in 2011 in a multiply transfused patient in Illinois	Papari M, et al.	2012	case report	English	U.S.	North America
119	No	B. microti	It's all about the bite: A case of babesiosis presenting as hemolysis	Milner CP , et al.	2013	case report	English	U.S.	North America
120	No	B. microti	Life-threatening babesiosis in an asplenic patient treated with exchange transfusion, azithromycin, and atovaquone	Bonoan JT, et al.	1998	case report	English	U.S.	North America
121	No	B. microti	Molecular confirmation of the first autochthonous case of human babesiosis in Australia using a novel primer set for the beta-tubulin gene	Paparini A, et al.	2014	case report	English	Australia	Oceania
122	No	B. microti	Non-surgical management of spontaneous splenic rupture due to Babesia microti infection	El Khoury MY, et al.	2011	case report	English	U.S.	North America
123	No	B. microti	Ocular findings in human babesiosis (Nantucket fever)	Ortiz JM, et al.	1982	case report	English	U.S.	North America
124	No	B. microti	Persistence of babesiosis for >2 years in a patient on rituximab for rheumatoid arthritis	Raffalli J , et al.	2016	case report	English	U.S.	North America
125	No	B. microti	Powassan virus encephalitis, severe babesiosis and lyme carditis in a single patient	Khan AM, et al.	2019	case report	English	U.S.	North America
126	No	B. microti	Sever symptomatic babesiosis co-infection with lyme disease	Alkhawam H., et al.	2016	case report	English	U.S.	North America
127	No	B. microti	Severe Babesia microti infection in an American immunocompetent patient diagnosed in Spain	Ramón C, et al.	2016	case report	English	Spain	North America
128	No	B. microti	Severe babesia microti infection in an immunocompetent host in Pennsylvania	Genda J, et al.	2016	case report	English	U.S.	North America
129	No	B. microti	Severe Babesia microti infection presenting as multiorgan failure in an immunocompetent host	Ripoll JG, et al.	2018	case report	English	U.S.	North America
130	No	B. microti	Severe babesiosis presenting as acute respiratory distress syndrome in an immunocompetent patient	Panduranga V , et al.	2014	case report	English	U.S.	North America
131	No	B. microti	Severe babesiosis with low levels of parasitemia	Izakovich T, et al.	2019	case report	English	U.S.	North America
132	No	B. microti	Splenic infarction in human babesiosis: Two cases and discussion	Florescu D, et al.	2008	case report	English	U.S.	North America
133	No	B. microti	Spontaneous splenic rupture caused by Babesia microti infection	Kuwayama DP, et al.	2008	case report	English	U.S.	North America
134	No	B. microti	Successful conservative treatment of spontaneous splenic rupture secondary to Babesiosis: A case report and literature review	Abbas HMA, et al.	2011	case report	English	U.S.	North America
135	No	B. microti	The anemic and thrombocytopenic febrile neonate	Surra ND, et al.	2015	case report	English	U.S.	North America
136	No	B. microti	The first case of locally acquired tick-borne Babesia microti infection in Canada	Bullard JMP, et al.	2014	case report	English	Canada	North America
137	No	B. microti	The first reported case of babesiosis in a resident of oregon	Lutz JE, et al.	2014	case report	English	U.S.	North America
138	No	B. microti	The third described case of transfusion-transmitted Babesia duncani	Bloch EM, et al.	2012	case report	English	U.S.	North America
139	No	B. microti	Transfusion-acquired babesiosis and failure of antibiotic treatment	Smith RP, et al.	1986	case report	English	U.S.	North America
140	No	B. microti	Transfusion-acquired babesiosis in an nonendemic area	Laird Jr TW , et al.	2005	case report	English	U.S.	North America
141	No	B. microti	Transfusion-associated babesiosis in a 7-month-old infant after bidirectional Glenn procedure	Nicholson GT , et al.	2010	case report	English	U.S.	North America
142	No	B. microti	Transfusion-associated babesiosis in China: A case report	Chen Y , et al.	2020	case report	English	U.S.	North America
143	No	B. microti	Transfusion-transmitted babesiosis in an immunocompromised patient: A case report and review	Wudhikarn K , et al.	2011	case report	English	U.S.	North America
144	No	B. microti	Transfusion-transmitted babesiosis in Washington state: First reported case caused by a WA1-type parasite	Herwaldt BL , et al.	1997	case report	English	U.S.	North America
145	No	B. microti	Transfusion-transmitted babesiosis outside an endemic area: A case report	Leparc GF , et al.	2017	case report	English	U.S.	North America
146	No	B. microti	Transfusion-transmitted babesiosis: A case report from a new endemic area	Mintz ED , et al.	1991	case report	English	U.S.	North America
147	No	B. microti	Transfusion-transmitted babesiosis; a diagnostic dilemma	LeBel DP , et al.	2015	case report	English	U.S.	North America
148	No	B. microti	Transmission of Babesia microti in Minnesota through four blood donations from the same donor over a 6-month period	Herwaldt BL , et al.	2002	case report	English	U.S.	North America
149	No	B. microti	Two cases of congenital babesiosis	Hachey K , et al.	2019	case report	English	France	Europe
150	No	B. microti	Two imported cases of babesiosis with complication or co-infection with lyme disease in Republic of Korea	Kwon HY , et al.	2018	case report	English	Korea	Asia
151	No	B. microti	Diagnosis and identification for human babesiosis in Fujian Provience,China	OuYang R, et al.	2018	case report	Chinese	China	Asia
152	No	B. microti	Nest-PCR identification of one human infected of babesia microti in Guangxi and investigation on this colleagues	Qiao Y, et al.	2015	case report	Chinese	China	Asia
153	No	B. microti	Human Babesiosis: a case report and literature review	Li XY, et al.	2019	case report	Chinese	China	Asia
154	No	B. microti	Documentation of a false positive Lyme disease serologic test in a patient with untreated Babesia microti infection carries implications for accurately determining the frequency of Lyme disease coinfections	Wormser GP, et al.	2021	case report	English	U.S.	North America
155	No	B. microti	One man, three tick-borne illnesses	Leah, et al.	2021	case report	English	U.S.	North America
156	No	B. microti	First Report of Babesia microti-Caused Babesiosis in Spain	Arsuaga, et al.	2016	case report	English	Spain	Europe
157	No	B. microti	Transfusion-associated babesiosis in China: A case report	Chen, et al.	2020	case report	English	China	Asia
158	No	B. microti	Severe Babesia microti infection in an American immunocompetent patient diagnosed in Spain	de Ramón, et al.	2016	case report	English	Spain	Europe
159	No	B. microti	An unusual case of anemia in a heart transplant patient.	Feliberti, et al.	2017	case report	English	U.S.	North America
160	No	B. microti	Two cases of congenital babesiosis	Hachey KD, et al.	2019	case report	English	U.S.	North America
161	No	B. microti	Human babesiosis in Southeast China: A case report.	Huang S, et al.	2018	case report	English	China	Asia
162	No	B. microti	Congenital Babesiosis From Maternal Exposure: A Case Report	Iyer S, et al.	2019	case report	English	U.S.	North America
163	No	B. microti	Severe babesiosis with low levels of parasitemia.	Izakovich T, et al.	2019	case report	English	U.S.	North America
164	No	B. microti	A Case Report of Babesiosis Seen Outside of its Endemic Area and Incubation Period	Patel JK., et al.	2020	case report	English	U.S.	North America
165	No	B. microti	Human babesiosis, Yucatán State, Mexico, 2015.	Peniche-Lara, et al.	2018	case report	English	Mexico	North America
166	No	B. microti	Persistence of babesiosis for >2 years in a patient on rituximab for rheumatoid arthritis	Raffalli J, et al.	2016	case report	English	U.S.	North America
167	No	B. microti	Congenital babesiosis after maternal infection with Borrelia burgdorferi and Babesia microti.	Saetre K, et al.	2018	case report	English	U.S.	North America
168	No	B. microti	Case report of the patient source of the babesia microti R1 reference strain and implications for travelers	Philipp S, et al.	2018	case report	English	France	Europe
169	No	B. microti	Double strike-a case of babesiosis and anaplasmosis presenting as severe hemolytic anemia and septic shock in a healthy 25 year old male	Sundar P, et al.	2018	case report	English	U.S.	North America
170	No	B. microti	Tick‐borne illness after transplantation: Case and review.	Tresa Reena, et al.	2018	case report	English	U.S.	North America
171	No	B. microti	The first human case of babesiosis mimicking Reiter's syndrome	Zuzana S, et al.	2020	case report	English	Czech	Europe
172	No	B. microti	Congenital babesiosis in a four-week-old female infant	Aderinboye O, et al.	2010	case report	English	U.S.	North America
173	No	B. microti	The first case of locally acquired tick-borne Babesia microti infection in Canada	Bullard JMP, et al.	2014	case report	English	Canada	North America
174	No	B. microti	Getting the patient out of the woods - Near death from babesiosis in an elder	Jaber R, et al.	2012	case report	English	U.S.	North America
175	No	B. microti	Severe babesiosis presenting as acute respiratory distress syndrome in an immunocompetent patient	Panduranga V, et al.	2014	case report	English	U.S.	North America
176	No	B. microti	First report of human babesiosis in Australia	Senanayake SN, et al.	2012	case report	English	Australia	Oceania
177	No	B. microti	Case Report: Successful non-operative management of spontaneous splenic rupture in a patient with babesiosis.	Tobler WD, et al.	2011	case report	English	U.S.	North America
178	No	B. microti	Transfusion-transmitted babesiosis in an immunocompromised patient: A case report and review	Wudhikarn K, et al.	2011	case report	English	U.S.	North America
179	No	B. microti	Coinfection with babesiosis and lyme disease in a 61-year-old woman	Zhu V, et al.	2011	case report	English	U.S.	North America
180	No	B. microti	Fatal transfusion‐transmitted Babesia microti in the Midwest.	Deborah B, et al.	2009	case report	English	U.S.	North America
181	No	B. microti	Case report: Spontaneous splenic rupture during acute parasitemia of Babesia microti.	Froberg MK, et al.	2008	case report	English	U.S.	North America
182	No	B. microti	Endemic babesiosis in another eastern state: New Jersey	Herwaldt BL, et al.	2003	case report	English	U.S.	North America
183	No	B. microti	First confirmed autochthonous case of human Babesia microti infection in Europe.	Hildebrandt A, et al.	2007	case report	English	Germany	Europe
184	No	B. microti	A case of imported human babesiosis in Poland.	Humiczewska M, et al.	1997	case report	English	poland	Europe
185	No	B. microti	First case of human babesiosis in Korea: detection and characterization of a novel type of Babesia sp. (KO1) similar to ovine babesia	Jung-Yeon K, et al.	2007	case report	English	Korea	Asia
186	No	B. microti	A case report of transfusion-induced babesiosis	Marcus LC, et al.	1982	case report	English	U.S.	North America
187	No	B. microti	First documentation of transfusion-associated babesiosis in Japan.	Matsui T, et al.	2000	case report	English	Japan	Asia
188	No	B. microti	Transfusion-transmitted babesiosis: A case report from a new endemic area.	Mintz ED, et al.	1991	case report	English	U.S.	North America
189	No	B. microti	Ocular findings in human babesiosis (Nantucket fever)	Ortiz JM, et al.	1982	case report	English	U.S.	North America
190	No	B. microti	Human babesiosis on Nantucket Island.	Reubush TK, et al.	1977	case report	English	U.S.	North America
191	No	B. microti	Probable congenital babesiosis in infant, New Jersey, USA	Sonia S, et al.	2009	case report	English	U.S.	North America
192	No	B. microti	Human babesiosis in Taiwan: Asymptomatic infection with a Babesia microti-like organism in a Taiwanese woman	Shih CM, et al.	1997	case report	English	China	Asia
193	No	B. microti	Coinfection with Babesia microti and Borrelia burgdorferi in a Western Wisconsin resident	Sweeney CJ, et al.	1998	case report	English	U.S.	North America
194	No	B. microti	A fatal case of transfusion-transmitted babesiosis in the State of Delaware.	Yong Z, et al.	2009	case report	English	U.S.	North America
195	No	B. divergens	Possible transfusion-transmitted Babesia divergens–like/MO-1 infection in an Arkansas patient	Burgess MJ, et al.	2017	case report	English	U.S.	North America
196	No	B. divergens	First report of Babesia divergens infection in an HIV patient	Luis M, et al.	2015	case report	English	Spain	Europe
197	No	B. divergens	A fatal case of Babesia divergens infection in Northwestern Spain	Asensi V, et al.	2018	case report	English	Spain	Europe
198	No	B. divergens	Fatal babesiosis in man, Finland, 2004.	Karita H, et al.	2010	case report	English	Finland	Europe
199	No	B. divergens	First report of Babesia divergens infection in an HIV patient	González LM, et al.	2015	case report	English	Spain	Europe
200	No	B. divergens	Severe babesiosis in immunocompetent man, Spain, 2011.	González LM, et al.	2014	case report	English	Spain	Europe
201	No	B. divergens	A fatal case of human babesiosis in Portugal: molecular and phylogenetic analysis	Centeno-Lima S, et al.	2003	case report	English	Portugal	Europe
202	No	B. divergens	First case of human babesiosis in Germany – Clinical presentation and molecular characterisation of the pathogen	Häselbarth K, et al.	2007	case report	English	Germany	Europe
203	No	B. divergens	A subtropical case of human babesiosis	Olmeda AS, et al.	1997	case report	English	Spain	Europe
204	No	B. divergens	First Documented Case of Human Babesiosis in Sweden	Uhnoo I, et al.	1992	case report	English	Sweden	Europe
205	No	B. venatorum	Epidemiological, clinical, and laboratory characteristics of 48 cases of “Babesia venatorum” infection in China: a descriptive study	Jia-Fu Jiang, et al.	2014	case report	English	China	Asia
206	No	B. crassa	Case of Babesia crassa-Like Infection, Slovenia, 2014	Strasek SK, et al.	2020	case report	English	Slovenia	Europe
207	No	B. crassa	Babesia crassa-Like Human Infection Indicating Need for Adapted PCR Diagnosis of Babesiosis, France.	Doderer LC, et al.	2022	case report	English	France	Europe
208	No	B. duncani	Babesiosis in Washington State: A new species of Babesia?	Quick RE, et al.	1993	case report	English	U.S.	North America
209	No	B. duncani	First record of locally acquired human babesiosis in Canada caused by Babesia duncani: a case report	Scott JD.	2017	case report	English	Canada	North America
210	No	B. duncani	Human babesiosis in Taiwan: Asymptomatic infection with a Babesia microti-like organism in a Taiwanese woman	Shih CM, et al.	1997	case report	English	China	Asia
211	No	B. duncani	Investigation of transfusion transmission of a WA1-type babesial parasite to a premature infant in California	Kjemtrup AM, et al.	2002	case report	English	U.S.	North America
212	No	B. duncani	First record of locally acquired human babesiosis in Canada caused by Babesia duncani: a case report	Scott JD, et al.	2017	case report	English	Canada	North America
213	No	B. duncani	The third described case of transfusion-transmitted Babesia duncani	Bloch EM, et al.	2012	case report	English	U.S.	North America
214	No	B. duncani	The first reported case of babesiosis in a resident of oregon	Lutz JE, et al.	2014	case report	English	U.S.	North America
215	No	B. duncani	Transfusion-transmitted babesiosis in Washington state: First reported case caused by a WA1-type parasite	Herwaldt BL, et al.	1997	case report	English	U.S.	North America
216	No	Babesia sp. KO1	First case of human babesiosis in Korea: detection and characterization of a novel type of Babesia sp. (KO1) similar to ovine babesia	Kim JY, et al.	2007	case report	English	Korea	Asia
217	No	Babesia sp. TW1	Human babesiosis in Taiwan: asymptomatic infection with a Babesia microti-like organism in a Taiwanese woman	Shih CM, et al.	1997	case report	English	China	Asia
218	No	Babesia sp. XXB/HangZhou	A case of human infection with a novel Babesia species in China	Man SQ, et al.	2016	case report	English	China	Asia
