# Supplementary material for: Nucleic Acid Prevalence of Zoonotic Babesia in Humans, Animals and Questing Ticks, a Systematic Review and Meta-Analysis
Source: Trop Med Infect Dis. 2023 Feb 22;8(3):132. doi: 10.3390/tropicalmed8030132 (PMC10051474; doi:10.3390/tropicalmed8030132)
Supplement: Supplementary file 1 [file tropicalmed-08-00132-s001.zip › Nucleic acid prevalence of zoonotic Babesia in humans, animals and questing ticks, a systematic review and meta-analysis/Table S2 Publications for full text screen of zoonotic Babesia in animals.xlsx]

## Sheet: Table S2
No.	Included	Babesia species	Title	First author	Year of publication	Study design	Language	Country	Continent	Type of animal	Sample type	Detecting method	Sample Size	No. of postive	Prevalence, %
1	Yes	B. microti	American Black Bears as Hosts of Blacklegged Ticks (Acari: Ixodidae) in the Northeastern United States	Zolnik CP, et al.	2015	prevalence survey	English	U.S.	North America	Carnivora: black bear	Blood	Nucleic acid test: Real-time PCR	65	6	9.23077
2	Yes	B. microti	A molecular survey of vector-borne pathogens in red foxes (Vulpes vulpes) from Bosnia and Herzegovina	Hodžić A， et al.	2015	prevalence survey	English	Balkan	Europe	Carnivora: fox	Tissue: spleen	Nucleic acid test: Nested PCR	119	38	31.9328
5	Yes	B. microti	Babesia infection of small mammals from southern taiga of Omsk region	Rar VA.	2016	prevalence survey	English	Russia	Asia	Rodent	Blood	Nucleic acid test: Nested PCR	541	168	31.0536
6	No	B. microti	Babesia microti and Borrelia bissettii transmission by Ixodes spinipalpis ticks among prairie voles, Microtus ochrogaster, in Colorado	Burkot TR, et al.	2000	prevalence survey	English	U.S.	North America	Lagomorpha: sylvilagus nuttallii	Tissue: spleen	Nucleic acid test: PCR	2	0	0
6	Yes	B. microti	Babesia microti and Borrelia bissettii transmission by Ixodes spinipalpis ticks among prairie voles, Microtus ochrogaster, in Colorado	Burkot TR, et al.	2000	prevalence survey	English	U.S.	North America	Rodent	Tissue: spleen	Nucleic acid test: PCR	121	13	10.74
7	Yes	B. microti	Babesia microti infections are prevalent in North American foxes	Adam JB, et al.	2010	prevalence survey	English	Canada	North America	Carnivora: fox	Blood	Nucleic acid test: PCR	170	58	34.1176
8	Yes	B. microti	Babesia microti: Prevalence in wild rodents and Ixodes ricinus ticks from the Mazury Lakes District of north-eastern Poland	Siński E, et al.	2006	prevalence survey	English	poland	Europe	Rodent	Blood	Nucleic acid test: nested PCR	483	40	8.28
12	Yes	B. microti	Babesia Occurrence in Rodents in Relation to Landscapes of Mainland Southeast Asia	Karnchanabanthoeng A, et al.	2018	prevalence survey	English	Thailand	Asia	Rodent	unknown	Nucleic acid test: Nested PCR	1439	76	5.28145
16	Yes	B. microti	Babesia spp. in ticks and wildlife in different habitat types of Slovakia	Hamšíková Z, et al.	2016	prevalence survey	English	Slovakia	Europe	Passeriformes: birds	Blood	Nucleic acid test: PCR	58	0	0
16	Yes	B. microti	Babesia spp. in ticks and wildlife in different habitat types of Slovakia	Hamšíková Z, et al.	2016	prevalence survey	English	Slovakia	Europe	Rodent	Tissue: spleen or Blood or lungs	Nucleic acid test: PCR	606	17	2.88462
17	Yes	B. microti	Babesial infection in the Madagascan flying fox, Pteropus rufus É. Geoffroy, 1803	Ranaivoson HC, et al.	2019	prevalence survey	English	Madagascar	Africa	Chiroptera: flying fox	Blood	Nucleic acid test: PCR	203	9	4.4335
19	Yes	B. microti	Canine Babesioses in Noninvestigated Areas of Serbia	Gabrielli S, et al.	2015	prevalence survey	English	Serbia	Europe	Carnivora: dog	Blood	Nucleic acid test: PCR	158	3	1.9
20	Yes	B. microti	Circulation of Babesia Species and Their Exposure to Humans through Ixodes Ricinus	Azagi T, et al.	2021	prevalence survey	English	Netherlands	Europe	Lagomorpha	Tissue: spleen or blood	Nucleic acid test: Real-time PCR	238	0	0
20	Yes	B. microti	Circulation of Babesia Species and Their Exposure to Humans through Ixodes Ricinus	Azagi T, et al.	2021	prevalence survey	English	Netherlands	Europe	Carnivora	Tissue: spleen or blood	Nucleic acid test: Real-time PCR	812	0	0
20	Yes	B. microti	Circulation of Babesia Species and Their Exposure to Humans through Ixodes Ricinus	Azagi T, et al.	2021	prevalence survey	English	Netherlands	Europe	Rodent	Tissue: spleen or blood	Nucleic acid test: Real-time PCR	1550	14	0.91
20	Yes	B. microti	Circulation of Babesia Species and Their Exposure to Humans through Ixodes Ricinus	Azagi T, et al.	2021	prevalence survey	English	Netherlands	Europe	Artiodactyla	Tissue: spleen or blood	Nucleic acid test: Real-time PCR	1740	0	0
23	Yes	B. microti	Detection of Babesia and Anaplasmataceae bacteria in small mammals from Irkutsk and Novosibirsk regions	Rar VA, et al.	2016	prevalence survey	English	Russia	Europe	Rodent	Blood	Nucleic acid test: Nested PCR	228	25	10.9649
26	Yes	B. microti	Detection of Babesia microti in small rodents in Miyun county of Beijing	Chunyan W, et al.	2018	prevalence survey	English	China	Asia	Rodent	Tissue: heart	Nucleic acid test: PCR	30	3	10
28	Yes	B. microti	Detection of Kobe-type and Otsu-type Babesia microti in wild rodents in China's Yunnan province	Chen XR, et al.	2017	prevalence survey	English	China	Asia	Rodent	Tissue: spleen	Nucleic acid test: Nested PCR	1672	72	4.30622
29	Yes	B. microti	Detection of tick-borne pathogens in roe deer (Capreolus capreolus), in questing ticks (Ixodes ricinus), and in ticks infesting roe deer in southern Germany	Overzier E, et al.	2013	prevalence survey	English	Germany	Europe	Artiodactyla: roe deer	Tissue: spleen or blood	Nucleic acid test: Real-time PCR	95	0	0
30	Yes	B. microti	Development of LAMP for detection of babesia spp. and investigation of human bood parasitic protoza infection in farmed macacoo fascicularis in Guangxi	Lu YY, et al.	2016	prevalence survey	Chinese	China	Asia	Primate: macaca fascicularis	Blood	Nucleic acid test: Nested PCR	993	69	6.94864
31	No	B. microti	Dynamics, co-infections and characteristics of zoonotic tick-borne pathogens in Hokkaido small mammals, Japan.	Moustafa MAM, et al.	2016	prevalence survey	English	Japan	Asia	Soricomorpha: sorex unguiculatus	Blood	Nucleic acid test: Nested PCR	4	2	50
31	Yes	B. microti	Dynamics, co-infections and characteristics of zoonotic tick-borne pathogens in Hokkaido small mammals, Japan.	Moustafa MAM, et al.	2016	prevalence survey	English	Japan	Asia	Rodent	Blood	Nucleic acid test: Nested PCR	408	69	16.9118
32	No	B. microti	Enzootic Babesia microti in Maine	Goether HK, et al.	2003	prevalence survey	English	U.S.	North America	Rodent	Tissue: spleen	Nucleic acid test: PCR	10	2	20
32	Yes	B. microti	Enzootic Babesia microti in Maine	Goether HK, et al.	2003	prevalence survey	English	U.S.	North America	Soricomorpha: sorex cinereus	Tissue: spleen	Nucleic acid test: PCR	33	1	3.03
35	Yes	B. microti	First detection and molecular identification of Babesia microti in Rattus losea captured from the offshore Kinmen Island of Taiwan	Chao LL, et al.	2017	prevalence survey	English	China	Asia	Rodent	Blood	Nucleic acid test: PCR	283	28	9.89399
36	Yes	B. microti	First report on Babesia cf. microti infection of red foxes (Vulpes vulpes) from Hungary	Farkas R, et al.	2015	prevalence survey	English	Hungary	Europe	Carnivora: fox	Blood	Nucleic acid test: PCR	404	30	7.42
38	Yes	B. microti	Frequency of piroplasms babesia microti and cytauxzoon felis in stray cats from northern Italy	Spada E, et al.	2014	prevalence survey	English	Italy	Europe	Carnivora: cat	Blood	Nucleic acid test: PCR	260	2	0.769231
39	Yes	B. microti	Genetic diversity of Babesia in Ixodes persulcatus and small mammals from North Ural and West Siberia, Russia	Rar VA, et al.	2011	prevalence survey	English	Russia	Europe	Rodent	Blood	Nucleic acid test: Nested PCR	481	86	17.8794
40	No	B. microti	High prevalence of Babesia microti in small mammals in Beijing	Wei CY, et al.	2020	prevalence survey	English	China	Asia	Soricomorpha: sorex unguiculatus	Blood	Nucleic acid test: PCR	5	1	20
40	Yes	B. microti	High prevalence of Babesia microti in small mammals in Beijing	Wei CY, et al.	2020	prevalence survey	English	China	Asia	Rodent	Blood	Nucleic acid test: PCR	1386	167	12.0491
41	Yes	B. microti	High prevalence of Babesia microti 'Munich' type in small mammals from an Ixodes persulcatus/Ixodes trianguliceps sympatric area in the Omsk region, Russia	Rar V, et al.	2016	prevalence survey	English	Russia	Europe	Rodent	Blood	Nucleic acid test: Nested PCR	541	171	31.6081
42	Yes	B. microti	Higher Prevalence of Babesia microti than Borrelia burgdorferi in Small Mammal Species in Central Pennsylvania, United States	Rocco JM, et al.	2020	prevalence survey	English	U.S.	North America	Soricomorpha: blarina brevicauda	Blood	Nucleic acid test: PCR	87	18	20.6897
42	Yes	B. microti	Higher Prevalence of Babesia microti than Borrelia burgdorferi in Small Mammal Species in Central Pennsylvania, United States	Rocco JM, et al.	2020	prevalence survey	English	U.S.	North America	Rodent	Blood	Nucleic acid test: PCR	605	200	33.0579
43	Yes	B. microti	Host distribution and pathogen infection of fleas (Siphonaptera) recovered from small mammals in Pennsylvania	Fedele K, et al.	2020	prevalence survey	English	U.S.	North America	Rodent	Blood	Nucleic acid test: PCR	541	9	16.64
44	Yes	B. microti	Infection of Plasmodium knowlesi and Babesia microti infarmed monkeys in Guangxi	Wang ZY, et al.	2019	prevalence survey	English	China	Asia	Primate: macaca mulatta, macaca fascicularis	Blood	Nucleic acid test: Nested PCR	600	16	2.66667
45	No	B. microti	Infections of piroplasms in different hosts in xinyang, HeNan province	Chen Z, et al.	2014	prevalence survey	Chinese	China	Asia	Carnivora: dog	Blood	Nucleic acid test: Nested PCR	2	0	0
45	Yes	B. microti	Infections of piroplasms in different hosts in xinyang, HeNan province	Chen Z, et al.	2014	prevalence survey	Chinese	China	Asia	Artiodactyla: ibex, cattle	Blood	Nucleic acid test: Nested PCR	371	2	0.544959
46	Yes	B. microti	Investigation of the source regions of Babesia spp. infection in the central and south areas of Zhejiang Province	Ruan W, et al.	2017	prevalence survey	Chinese	China	Asia	Rodent	Blood	Nucleic acid test: PCR	225	5	2.22222
47	Yes	B. microti	Investigation on carrying Tick-borne Pathogens in some areas of Northern China	Wang N, et al.	2021	prevalence survey	Chinese	China	Asia	Rodent	Tissue: spleen	Nucleic acid test: Nested PCR	850	61	7.18
48	Yes	B. microti	Investigation on infection of babesia in host animals in some area of yunnan province	Huang TH, et al.	2016	prevalence survey	Chinese	China	Asia	Lagomorpha	Tissue: spleen	Nucleic acid test: Nested PCR	48	0	0
48	Yes	B. microti	Investigation on infection of babesia in host animals in some area of yunnan province	Huang TH, et al.	2016	prevalence survey	Chinese	China	Asia	Soricomorpha	Tissue: spleen	Nucleic acid test: Nested PCR	184	7	3.81
48	Yes	B. microti	Investigation on infection of babesia in host animals in some area of yunnan province	Huang TH, et al.	2016	prevalence survey	Chinese	China	Asia	Rodent	Tissue: spleen	Nucleic acid test: Nested PCR	1972	46	2.33
49	Yes	B. microti	Long-term spatiotemporal stability and dynamic changes in the haemoparasite community of bank voles (Myodes glareolus) in NE Poland	Bajer A, et al.	2014	prevalence survey	English	Poland	Europe	Rodent	Blood	Nucleic acid test: PCR	880	43	4.88636
50	Yes	B. microti	Low prevalence of zoonotic Babesia in small mammals and Ixodes ricinus in Brittany, France	Jouglin M, et al.	2017	prevalence survey	English	France	Europe	Rodent	Tissue: spleen	Nucleic acid test: Nested PCR	597	1	0.167504
52	Yes	B. microti	Molecular detection of apicomplexan protozoa in Hokkaido brown bears (Ursus arctos yesoensis) and Japanese black bears (Ursus thibetanus japonicus)	Moustafa MAM, et al.	2020	prevalence survey	English	Japan	Asia	Carnivora: black bear	Blood	Nucleic acid test: Nested PCR	134	5	3.73
54	Yes	B. microti	Molecular detection of Babesia microti in dogs and cat blood samples collected from Punjab (Pakistan)	Akram IN, et al.	2019	prevalence survey	English	Pakistan	Asia	Carnivora: dog, cat	Blood	Nucleic acid test: PCR	309	23	7.44337
55	Yes	B. microti	Molecular detection of Babesia microti in laboratory mice from India	Patra G, et al.	2020	prevalence survey	English	India	Asia	Rodent	Blood	Nucleic acid test: PCR	625	55	8.8
56	Yes	B. microti	Molecular diagnosis of babesia microti and bartonella spp. Infections in wild rodents from areas of lower Silesia, Poland	Gajda E, et al.	2013	prevalence survey	English	Poland	Europe	Rodent	Tissue: spleen	Nucleic acid test: Nested PCR	85	37	43.5294
58	No	B. microti	Molecular epidemiological investigation of Babesia infection in small mammals in the central Hengduan Mountains of Yunnan Province	Wang F, et al.	2021	prevalence survey	Chinese	China	Asia	Carnivora: mustela sibirica	Tissue: spleen	Nucleic acid test: Nested PCR	2	0	0
58	Yes	B. microti	Molecular epidemiological investigation of Babesia infection in small mammals in the central Hengduan Mountains of Yunnan Province	Wang F, et al.	2021	prevalence survey	Chinese	China	Asia	Soricomorpha: crocidura attenuata	Tissue: spleen	Nucleic acid test: Nested PCR	58	3	5.17241
58	Yes	B. microti	Molecular epidemiological investigation of Babesia infection in small mammals in the central Hengduan Mountains of Yunnan Province	Wang F, et al.	2021	prevalence survey	Chinese	China	Asia	Rodent	Tissue: spleen	Nucleic acid test: Nested PCR	438	52	11.8721
59	Yes	B. microti	Molecular Epidemiological Investigation of Babesia Microti in Some Small Rodents and Captive Monkey Populations in China	Chen XR, et al.	2018	prevalence survey	Chinese	China	Asia	Primate: catarrhine, macaca fascicularis, macaca mulatta	Blood	Nucleic acid test: Nested PCR	636	38	5.97484
59	Yes	B. microti	Molecular Epidemiological Investigation of Babesia Microti in Some Small Rodents and Captive Monkey Populations in China	Chen XR, et al.	2018	prevalence survey	Chinese	China	Asia	Rodent	Tissue: spleen	Nucleic acid test: Nested PCR	1672	72	4.30622
60	Yes	B. microti	Molecular evidence of prevalent dual piroplasma infections in North American raccoons ( Procyon lotor )	Birkenheuer AJ, et al.	2008	prevalence survey	English	U.S.	North America	Carnivora: wild raccoons	Blood	Nucleic acid test: PCR	41	34	82.9268
62	Yes	B. microti	Molecular examinations of Babesia microti in rodents and rodent-attached ticks from urban and sylvatic habitats in Germany	Obiegala A, et al.	2015	prevalence survey	English	Germany	Europe	Rodent	Tissue: spleen or blood	Nucleic acid test: PCR	622	13	2.09
63	Yes	B. microti	Molecular identification and characterization of piroplasm species in Hokkaido sika deer (Cervus nippon yesoensis), Japan	Elzahara E, et al.	2017	prevalence survey	English	Japan	Asia	Artiodactyla: sika deer	Blood	Nucleic acid test: PCR	269	0	0
64	Yes	B. microti	Molecular Survey of Babesia microti (Aconoidasida: Piroplasmida) in Wild Rodents in Turkey	Usluca S, et al.	2019	prevalence survey	English	Turkey	Europe	Rodent	Blood	Nucleic acid test: PCR	536	31	5.78
65	Yes	B. microti	Molecular survey of Babesia microti in wild rodents in central Croatia	Beck R, et al.	2011	prevalence survey	English	Croatia	Europe	Rodent	Tissue: spleen	Nucleic acid test: PCR	120	8	6.66667
66	Yes	B. microti	Molecular Survey of Babesia microti, Ehrlichia Species and Candidatus Neoehrlichia mikurensis in Wild Rodents from Shimane Prefecture, Japan	Kenji T, et al.	2007	prevalence survey	English	Japan	Asia	Rodent	Blood	Nucleic acid test: Nested PCR	62	28	45.1613
67	No	B. microti	Molecular survey of zoonotic agents in rodents and other small mammals in Croatia	Tadin A, et al.	2016	prevalence survey	English	Croatia	Europe	Soricomorpha: sorex araneus	Tissue: lung or kidney	Nucleic acid test: PCR	6	0	0
67	Yes	B. microti	Molecular survey of zoonotic agents in rodents and other small mammals in Croatia	Tadin A, et al.	2016	prevalence survey	English	Croatia	Europe	Rodent	Tissue: lung or kidney	Nucleic acid test: PCR	242	8	3.39
70	Yes	B. microti	Natural hosts infected with Babesiain Fujian Province,China	Xiao FZ, et al.	2017	prevalence survey	Chinese	China	Asia	Carnivora: weasel, dog	Blood	Nucleic acid test: PCR	59	2	3.39
70	Yes	B. microti	Natural hosts infected with Babesiain Fujian Province,China	Xiao FZ, et al.	2017	prevalence survey	Chinese	China	Asia	Artiodactyla: cattle, goat	Blood	Nucleic acid test: PCR	248	0	0
70	Yes	B. microti	Natural hosts infected with Babesiain Fujian Province,China	Xiao FZ, et al.	2017	prevalence survey	Chinese	China	Asia	Rodent	Blood	Nucleic acid test: PCR	365	29	7.94521
72	Yes	B. microti	Occurrence and diversity of arthropod-transmitted pathogens in red foxes (Vulpes vulpes) in western Austria, and possible vertical (transplacental) transmission of Hepatozoon canis	Hodžic A, et al.	2018	prevalence survey	English	Austria	Europe	Carnivora: fox	Blood	Nucleic acid test: PCR	351	178	50.7123
72	Yes	B. microti	Occurrence and diversity of arthropod-transmitted pathogens in red foxes (Vulpes vulpes) in western Austria, and possible vertical (transplacental) transmission of Hepatozoon canis	Hodžic A, et al.	2018	prevalence survey	English	Austria	Europe	Carnivora: fox	Tissue: spleen	Nucleic acid test: PCR	506	130	25.7
76	Yes	B. microti	Presence of Candidatus Neoehrlichia mikurensis and Babesia microti in rodents and two tick species (Ixodes ricinus and Ixodes trianguliceps) in Slovakia	Blaňarová L, et al.	2016	prevalence survey	English	Slovakia	Europe	Rodent	Tissue: spleen	Nucleic acid test: PCR	625	12	1.92
76	Yes	B. microti	Presence of Candidatus Neoehrlichia mikurensis and Babesia microti in rodents and two tick species (Ixodes ricinus and Ixodes trianguliceps) in Slovakia	Blaňarová L, et al.	2016	prevalence survey	English	Slovakia	Europe	Rodent	Tissue: ear biopsies	Nucleic acid test: PCR	784	5	0.64
79	Yes	B. microti	Prevalence and molecular characterizations of Toxoplasma gondii and Babesia microti from small mammals captured in Gyeonggi and Gangwon Provinces, Republic of Korea	Hong SH, et al.	2014	prevalence survey	English	Korea	Asia	Soricomorpha	Tissue: heart	Nucleic acid test: PCR	42	0	0.519031
79	Yes	B. microti	Prevalence and molecular characterizations of Toxoplasma gondii and Babesia microti from small mammals captured in Gyeonggi and Gangwon Provinces, Republic of Korea	Hong SH, et al.	2014	prevalence survey	English	Korea	Asia	Rodent	Tissue: heart	Nucleic acid test: PCR	625	14	2.24
80	Yes	B. microti	Prevalence of Babesia microti in free-ranging baboons and African green monkeys	Maamun JM, et al.	2011	prevalence survey	English	Kenya	Africa	Primate: papio cynoceph alusanubis, chlorocebus aethiops	Blood	Nucleic acid test: Nested PCR	125	27	21.6
84	Yes	B. microti	Protozoan and Microbial Pathogens of House Cats in the Province of Tekirdag in Western Turkey	Muz MN, et al.	2021	prevalence survey	English	Turkey	Asia	Carnivora: cat	Blood	Nucleic acid test: PCR	167	4	2.39521
85	Yes	B. microti	Reservoir Competence of Wildlife Host Species for Babesia microti	Michelle H, et al.	2012	prevalence survey	English	U.S.	North America	Carnivora: mephitism ephitis, procyon Loto	Blood	Nucleic acid test: Real-time PCR	23	19	82.6087
85	Yes	B. microti	Reservoir Competence of Wildlife Host Species for Babesia microti	Michelle H, et al.	2012	prevalence survey	English	U.S.	North America	Soricomorpha: blarina brevicauda, sorex cinereus	Blood	Nucleic acid test: Real-time PCR	34	17	50
85	Yes	B. microti	Reservoir Competence of Wildlife Host Species for Babesia microti	Michelle H, et al.	2012	prevalence survey	English	U.S.	North America	Passeriformes: catharus fuscescens, dumetella carolinensis, hylocichla mustelina, turdus migratorius	Blood	Nucleic acid test: Real-time PCR	63	18	28.5714
85	Yes	B. microti	Reservoir Competence of Wildlife Host Species for Babesia microti	Michelle H, et al.	2012	prevalence survey	English	U.S.	North America	Rodent	Blood	Nucleic acid test: Real-time PCR	94	38	40.4255
88	Yes	B. microti	Small mammals as potential reservoir hosts of Babesia microti in the Middle Urals	Samokhvalov MV, et al.	2010	prevalence survey	English	Russia	Europe	Soricomorpha	Blood	Nucleic acid test: Nested PCR	47	17	36.17
88	Yes	B. microti	Small mammals as potential reservoir hosts of Babesia microti in the Middle Urals	Samokhvalov MV, et al.	2010	prevalence survey	English	Russia	Europe	Rodent	Blood	Nucleic acid test: Nested PCR	335	155	46.27
89	Yes	B. microti	Surveillance of Ticks and Tick-Borne Pathogens in Suburban Natural Habitats of Central Maryland	Milholland MT, et al.	2021	prevalence survey	English	U.S.	North America	Rodent	Blood	Nucleic acid test: Real-time PCR	242	1	0.413223
91	Yes	B. microti	The common shrew (Sorex araneus): A neglected host of tick-borne infections?	Bown KJ, et al.	2011	prevalence survey	English	UK	Europe	Soricomorpha: sorex araneus	Blood	Nucleic acid test: Real-time PCR	647	196	30.2937
91	Yes	B. microti	The common shrew (Sorex araneus): A neglected host of tick-borne infections?	Bown KJ, et al.	2011	prevalence survey	English	UK	Europe	Rodent	Blood	Nucleic acid test: Real-time PCR	1505	458	30.4319
93	No	B. microti	The raccoon dog (Nyctereutes procyonoides) and the raccoon (Procyon lotor)-their role and impact of maintaining and transmitting zoonotic diseases in Austria, Central Europe	Duscher T, et al.	2017	prevalence survey	English	Austria	Europe	Carnivora: raccoon dog	Tissue: spleen	Nucleic acid test: Nested PCR	12	5	41.67
95	Yes	B. microti	The situation of mice and ticks infected by Babesia microtic	Fan DH, et al.	2012	prevalence survey	Chinese	China	Asia	Rodent	Tissue: spleen	Nucleic acid test: PCR	50	14	28
96	Yes	B. microti	Ticks are more suitable than red foxes for monitoring zoonotic tick-borne pathogens in northeastern Italy	DaRold G, et al.	2018	prevalence survey	English	Italy	Europe	Carnivora: Vulpes	Tissue: spleen	Nucleic acid test: Real-time PCR	97	52	53.6082
3	Yes	B. divergens	A preliminary molecular survey of Babesia divergens and first evidence of Theileria annulata in cattle from Saudi Arabia	Ghafar MW, et al.	2019	prevalence survey	English	Saudi Arabia	Asia	Artiodactyla: cattle	Blood	Nucleic acid test: PCR	20	0	0
4	Yes	B. divergens	Anaplasma phagocytophilum and Babesia spp. in roe deer (Capreolus capreolus), fallow deer (Dama dama) and mouflon (Ovis musimon) in Germany	Kauffmann M, et al.	2017	prevalence survey	English	Germany	Europe	Artiodactyla: roe deer, mouflon	Tissue: spleen	Nucleic acid test: Real-time PCR	364	0	0
14	Yes	B. divergens	Babesia spp. and Anaplasma phagocytophilum in free-ranging wild ungulates in central Austria	Kogler S, et al.	2021	prevalence survey	English	Austria	Europe	Artiodactyla	Blood	Nucleic acid test: PCR	174	1	0.57
15	Yes	B. divergens	Babesia spp. in European wild ruminant species: parasite diversity and risk factors for infection	Michel AO, et al.	2014	prevalence survey	English	Switzerland	Europe	Artiodactyla: red deer	Blood	Nucleic acid test: PCR	984	6	0.61
16	Yes	B. divergens	Babesia spp. in ticks and wildlife in different habitat types of Slovakia	Hamšíková Z, et al.	2016	prevalence survey	English	Slovakia	Europe	Passeriformes: birds	Blood	Nucleic acid test: PCR	58	0	0
16	Yes	B. divergens	Babesia spp. in ticks and wildlife in different habitat types of Slovakia	Hamšíková Z, et al.	2016	prevalence survey	English	Slovakia	Europe	Rodent	Tissue: spleen or Blood or lungs	Nucleic acid test: PCR	606	0	0
18	Yes	B. divergens	Babesias of red deer (Cervus elaphus) in Ireland	Zintl A, et al.	2011	prevalence survey	English	Ireland	Europe	Artiodactyla: cervus elaphus	Blood	Nucleic acid test: Nested PCR	38	6	15.79
20	Yes	B. divergens	Circulation of Babesia Species and Their Exposure to Humans through Ixodes Ricinus	Azagi T, et al.	2021	prevalence survey	English	Netherlands	Europe	Lagomorpha	Tissue: spleen or blood	Nucleic acid test: Real-time PCR	238	0	0
20	Yes	B. divergens	Circulation of Babesia Species and Their Exposure to Humans through Ixodes Ricinus	Azagi T, et al.	2021	prevalence survey	English	Netherlands	Europe	Carnivora	Tissue: spleen or blood	Nucleic acid test: Real-time PCR	812	0	0
20	Yes	B. divergens	Circulation of Babesia Species and Their Exposure to Humans through Ixodes Ricinus	Azagi T, et al.	2021	prevalence survey	English	Netherlands	Europe	Rodent	Tissue: spleen or blood	Nucleic acid test: Real-time PCR	1550	0	0
20	Yes	B. divergens	Circulation of Babesia Species and Their Exposure to Humans through Ixodes Ricinus	Azagi T, et al.	2021	prevalence survey	English	Netherlands	Europe	Artiodactyla	Tissue: spleen or blood	Nucleic acid test: Real-time PCR	1740	30	1.72
21	Yes	B. divergens	Co-infection and genetic diversity of tick-borne pathogens in roe deer from Poland	Welc FR, et al.	2013	prevalence survey	English	Poland	Europe	Artiodactyla: roe deer	Blood	Nucleic acid test: PCR	67	2	2.98507
22	Yes	B. divergens	Co-infection with Babesia divergens and Anaplasma phagocytophilum in cattle (Bos taurus), Sweden	Andersson MO, et al.	2017	prevalence survey	English	Sweden	Europe	Artiodactyla: cattle	Blood	Nucleic acid test: Real-time PCR	71	38	53.52
24	Yes	B. divergens	Detection of Babesia and Theileria species infection in cattle from Portugal using a reverse line blotting method	Silva MG, et al.	2010	prevalence survey	English	Portuga	Europe	Artiodactyla: bovines	Blood	Nucleic acid test: PCR	1104	35	3.17
25	Yes	B. divergens	Detection of Babesia divergens in southern Norway by using an immunofluorescence antibody test in cow sera	Hasle G, et al.	2010	prevalence survey	English	Norway	Europe	Artiodactyla: cattle	Blood	Nucleic acid test: Real-time PCR	306	0	0
27	Yes	B. divergens	Detection of haemoparasites in cattle by reverse line blot hybridisation with a note on the distribution of ticks in Sicily	Georges K, et al.	2001	prevalence survey	English	Italy	Europe	Artiodactyla: cattle	Blood	Nucleic acid test: PCR	187	0	0
29	Yes	B. divergens	Detection of tick-borne pathogens in roe deer (Capreolus capreolus), in questing ticks (Ixodes ricinus), and in ticks infesting roe deer in southern Germany	Overzier E, et al.	2013	prevalence survey	English	Germany	Europe	Artiodactyla: roe deer	Tissue: spleen or blood	Nucleic acid test: Real-time PCR	95	1	1.05
31	No	B. divergens	Dynamics, co-infections and characteristics of zoonotic tick-borne pathogens in Hokkaido small mammals, Japan.	Moustafa MAM, et al.	2016	prevalence survey	English	Japan	Asia	Soricomorpha: sorex unguiculatus	Blood	Nucleic acid test: Nested PCR	4	0	0
31	Yes	B. divergens	Dynamics, co-infections and characteristics of zoonotic tick-borne pathogens in Hokkaido small mammals, Japan.	Moustafa MAM, et al.	2016	prevalence survey	English	Japan	Asia	Rodent	Blood	Nucleic acid test: Nested PCR	408	0	0
32	No	B. divergens	Enzootic Babesia microti in Maine	Goether HK, et al.	2003	prevalence survey	English	U.S.	North America	Soricomorpha: sorex cinereus	Tissue: spleen	Nucleic acid test: PCR	10	0	0
32	Yes	B. divergens	Enzootic Babesia microti in Maine	Goether HK, et al.	2003	prevalence survey	English	U.S.	North America	Rodent	Tissue: spleen	Nucleic acid test: PCR	33	0	0
33	Yes	B. divergens	Epidemiological study of the prevalence of Babesia divergens in a veterinary practice in the mid-east of France	Devos J, et al.	2004	prevalence survey	English	France	Europe	Artiodactyla: cattle	Blood	Nucleic acid test: Nested PCR	254	12	4.72441
34	Yes	B. divergens	Epidemiological Survey of Babesia divergens Asia Lineage in Wild Sika Deer (Cervus nippon) by Using Direct PCR in Japan	Zamoto NA, et al.	2020	prevalence survey	English	Japan	Asia	Artiodactyla: cervus nippon	Blood	Nucleic acid test: PCR	1747	116	6.63995
51	Yes	B. divergens	Molecular analysis of Anaplasma phagocytophilum and Babesia divergens in red deer (Cervus elaphus) in Western Austria	Cézanne R, et al.	2017	prevalence survey	English	Austria	Europe	Artiodactyla: roe deer	Blood	Nucleic acid test: PCR	196	10	5.10204
57	Yes	B. divergens	Molecular diagnosis of Theileria and Babesia species infecting cattle in Northern Spain using reverse line blot macroarrays	García SJ, et al.	2006	prevalence survey	English	Spain	Europe	Artiodactyla: cattle	Blood	Nucleic acid test: PCR	263	3	1.14068
63	Yes	B. divergens	Molecular identification and characterization of piroplasm species in Hokkaido sika deer (Cervus nippon yesoensis), Japan	Elzahara E, et al.	2017	prevalence survey	English	Japan	Asia	Artiodactyla: sika deer	Blood	Nucleic acid test: PCR	269	31	11.5242
68	Yes	B. divergens	Molecular survey on the presence of zoonotic arthropod-borne pathogens in wild red deer (Cervus elaphus)	Ebani VV, et al.	2016	prevalence survey	English	Italy	Europe	Artiodactyla: red deer	Blood	Nucleic acid test: PCR	60	16	26.6667
69	Yes	B. divergens	Monitoring piroplasms infection in three cattle farms in Minorca (Balearic Islands, Spain) with previous history of clinical piroplamosis	García AR, et al.	2012	prevalence survey	English	Spain	Europe	Artiodactyla: cattle	Blood	Nucleic acid test: PCR	168	2	1.19048
71	Yes	B. divergens	New insights into the epidemiology of bovine piroplasmoses in Italy	Cassini R, et al.	2012	prevalence survey	English	Italy	Europe	Artiodactyla: cattle	Blood	Nucleic acid test: PCR	468	1	0.213675
73	Yes	B. divergens	Occurrence of Babesia species in captive reindeer (Rangifer tarandus) in Germany	Wiegmann L, et al.	2015	prevalence survey	English	Germany	Europe	Artiodactyla: rein deer	Blood	Nucleic acid test: PCR	123	1	0.813008
74	Yes	B. divergens	Parasitological and Molecular Prevalence of Bovine Theileria and Babesia Species in the Vicinity of Kayseri	Anil ic A, et al.	2007	prevalence survey	English	Turkey	Asia	Artiodactyla: cattle	Blood	Nucleic acid test: PCR	337	0	0
77	Yes	B. divergens	Prevalence and co-infection with tick-borne Anaplasma phagocytophilum and Babesia spp. in red deer ( Cervus elaphus ) and roe deer ( Capreolus capreolus ) in Southern Norway	Irma R, et al.	2019	prevalence survey	English	Norway	Europe	Artiodactyla: roe deer	Tissue: spleen	Nucleic acid test: Nested PCR	104	4	3.85
83	Yes	B. divergens	Prevalence of selected tick-borne pathogens in wild ungulates and ticks in southern Spain	DíazCao JM, et al.	2021	prevalence survey	English	Spain	Europe	Artiodactyla: red deer	Tissue: spleen	Nucleic acid test: PCR	1132	25	2.21
86	Yes	B. divergens	Retrospective Study of Hemoparasites in Cattle in Southern Italy by Reverse Line Blot Hybridization	Ceci L, et al.	2014	prevalence survey	English	Italy	Europe	Artiodactyla: cattle	Blood	Nucleic acid test: PCR	1500	2	0.133333
87	Yes	B. divergens	Sika deer carrying Babesia parasites closely related to B. divergens, Japan	Zamoto NA, et al.	2014	prevalence survey	English	Japan	Asia	Artiodactyla: wild sikadeer	Blood	Nucleic acid test: Nested PCR	96	4	4.16667
95	Yes	B. divergens	The situation of mice and ticks infected by Babesia microtic	Fan DH, et al.	2012	prevalence survey	Chinese	China	Asia	Rodent	Tissue: spleen	Nucleic acid test: PCR	50	2	4
97	No	B. divergens	Wild Ungulates as Babesia Hostsin Northern and Central Italy	Tampieri MP, et al.	2008	prevalence survey	English	Italy	Europe	Lagomorpha	Blood	Nucleic acid test: PCR	1	0	0
97	No	B. divergens	Wild Ungulates as Babesia Hostsin Northern and Central Italy	Tampieri MP, et al.	2008	prevalence survey	English	Italy	Europe	Carnivora: fox	Blood	Nucleic acid test: PCR	2	0	0
97	Yes	B. divergens	Wild Ungulates as Babesia Hostsin Northern and Central Italy	Tampieri MP, et al.	2008	prevalence survey	English	Italy	Europe	Artiodactyla: roe deer, fallow deer, et al.	Blood	Nucleic acid test: PCR	352	33	9.375
4	Yes	B. venatorum	Anaplasma phagocytophilum and Babesia spp. in roe deer (Capreolus capreolus), fallow deer (Dama dama) and mouflon (Ovis musimon) in Germany	Kauffmann M, et al.	2017	prevalence survey	English	Germany	Europe	Artiodactyla: roe deer, mouflon	Tissue: spleen	Nucleic acid test: Real-time PCR	364	26	8.09969
13	Yes	B. venatorum	Babesia sp. EU1 from roe deer and transmission within Ixodes ricinus	Bonnet S, et al.	2007	prevalence survey	English	Slovenia	Europe	Artiodactyla: roe deer	Blood	Nucleic acid test: PCR	89	19	21.35
14	Yes	B. venatorum	Babesia spp. and Anaplasma phagocytophilum in free-ranging wild ungulates in central Austria	Kogler S, et al.	2021	prevalence survey	English	Austria	Europe	Artiodactyla	Blood	Nucleic acid test: PCR	174	0	0
15	Yes	B. venatorum	Babesia spp. in European wild ruminant species: parasite diversity and risk factors for infection	Michel AO, et al.	2014	prevalence survey	English	Switzerland	Europe	Artiodactyla: roe deer, alpine chamois, alpine ibex	Blood	Nucleic acid test: PCR	984	25	2.54
16	Yes	B. venatorum	Babesia spp. in ticks and wildlife in different habitat types of Slovakia	Hamšíková Z, et al.	2016	prevalence survey	English	Slovakia	Europe	Passeriformes: birds	Blood	Nucleic acid test: PCR	58	0	0
16	Yes	B. venatorum	Babesia spp. in ticks and wildlife in different habitat types of Slovakia	Hamšíková Z, et al.	2016	prevalence survey	English	Slovakia	Europe	Rodent	Tissue: spleen or Blood or lungs	Nucleic acid test: PCR	606	0	0
18	Yes	B. venatorum	Babesias of red deer (Cervus elaphus) in Ireland	Zintl A, et al.	2011	prevalence survey	English	Ireland	Europe	Artiodactyla: cervus elaphus	Blood	Nucleic acid test: Nested PCR	38	0	0
20	Yes	B. venatorum	Circulation of Babesia Species and Their Exposure to Humans through Ixodes Ricinus	Azagi T, et al.	2021	prevalence survey	English	Netherlands	Europe	Lagomorpha	Tissue: spleen or blood	Nucleic acid test: Real-time PCR	238	0	0
20	Yes	B. venatorum	Circulation of Babesia Species and Their Exposure to Humans through Ixodes Ricinus	Azagi T, et al.	2021	prevalence survey	English	Netherlands	Europe	Carnivora	Tissue: spleen or blood	Nucleic acid test: Real-time PCR	812	0	0
20	Yes	B. venatorum	Circulation of Babesia Species and Their Exposure to Humans through Ixodes Ricinus	Azagi T, et al.	2021	prevalence survey	English	Netherlands	Europe	Rodent	Tissue: spleen or blood	Nucleic acid test: Real-time PCR	1550	0	0
20	Yes	B. venatorum	Circulation of Babesia Species and Their Exposure to Humans through Ixodes Ricinus	Azagi T, et al.	2021	prevalence survey	English	Netherlands	Europe	Artiodactyla	Tissue: spleen or blood	Nucleic acid test: Real-time PCR	1740	6	0.34
21	Yes	B. venatorum	Co-infection and genetic diversity of tick-borne pathogens in roe deer from Poland	Welc FR, et al.	2013	prevalence survey	English	Poland	Europe	Artiodactyla: roe deer	Blood	Nucleic acid test: PCR	67	2	2.98507
29	Yes	B. venatorum	Detection of tick-borne pathogens in roe deer (Capreolus capreolus), in questing ticks (Ixodes ricinus), and in ticks infesting roe deer in southern Germany	Overzier E, et al.	2013	prevalence survey	English	Germany	Europe	Artiodactyla: roe deer	Tissue: spleen or blood	Nucleic acid test: Real-time PCR	95	5	5.26
31	No	B. venatorum	Dynamics, co-infections and characteristics of zoonotic tick-borne pathogens in Hokkaido small mammals, Japan.	Moustafa MAM, et al.	2016	prevalence survey	English	Japan	Asia	Soricomorpha: sorex unguiculatus	Blood	Nucleic acid test: Nested PCR	4	0	0
31	Yes	B. venatorum	Dynamics, co-infections and characteristics of zoonotic tick-borne pathogens in Hokkaido small mammals, Japan.	Moustafa MAM, et al.	2016	prevalence survey	English	Japan	Asia	Rodent	Blood	Nucleic acid test: Nested PCR	408	0	0
53	Yes	B. venatorum	Molecular detection of Babesia capreoli and Babesia venatorum in wild Swedish roe deer, Capreolus capreolus	Andersson MO, et al.	2016	prevalence survey	English	Sweden	Europe	Artiodactyla: roe deer	Blood	Nucleic acid test: PCR	77	6	7.79221
73	Yes	B. venatorum	Occurrence of Babesia species in captive reindeer (Rangifer tarandus) in Germany	Wiegmann L, et al.	2015	prevalence survey	English	Germany	Europe	Artiodactyla: rein deer	Blood	Nucleic acid test: PCR	123	19	15.4472
75	Yes	B. venatorum	Piroplasmosis in wildlife: Babesia and Theileria affecting free-ranging ungulates and carnivores in the Italian Alps	Zanet S, et al.	2014	prevalence survey	English	Italy	Europe	Carnivora: red fox	Tissue: spleen	Nucleic acid test: PCR	212	0	0
75	Yes	B. venatorum	Piroplasmosis in wildlife: Babesia and Theileria affecting free-ranging ungulates and carnivores in the Italian Alps	Zanet S, et al.	2014	prevalence survey	English	Italy	Europe	Artiodactyla: roe deer,cervus elaphus,rupicapra	Tissue: spleen	Nucleic acid test: PCR	824	2	0.24
77	Yes	B. venatorum	Prevalence and co-infection with tick-borne Anaplasma phagocytophilum and Babesia spp. in red deer ( Cervus elaphus ) and roe deer ( Capreolus capreolus ) in Southern Norway	Irma R, et al.	2019	prevalence survey	English	Norway	Europe	Artiodactyla: roe deer	Tissue: spleen	Nucleic acid test: Nested PCR	104	4	3.85
78	Yes	B. venatorum	Prevalence and distribution of Babesia and Theileria species in roe deer from Spain	Remesar S, et al.	2019	prevalence survey	English	Spain	Europe	Artiodactyla: roe deer	Tissue: spleen	Nucleic acid test: Real-time PCR	174	5	2.87356
96	Yes	B. venatorum	Ticks are more suitable than red foxes for monitoring zoonotic tick-borne pathogens in northeastern Italy	DaRold G, et al.	2018	prevalence survey	English	Italy	Europe	Carnivora: Vulpes	Tissue: spleen	Nucleic acid test: Real-time PCR	97	0	0
97	No	B. venatorum	Wild Ungulates as Babesia Hostsin Northern and Central Italy	Tampieri MP, et al.	2008	prevalence survey	English	Italy	Europe	Lagomorpha	Blood	Nucleic acid test: PCR	1	0	0
97	Yes	B. venatorum	Wild Ungulates as Babesia Hostsin Northern and Central Italy	Tampieri MP, et al.	2008	prevalence survey	English	Italy	Europe	Artiodactyla: cervus elaphus	Blood	Nucleic acid test: PCR	352	1	0.28
31	Yes	B. duncani	Dynamics, co-infections and characteristics of zoonotic tick-borne pathogens in Hokkaido small mammals, Japan.	Moustafa MAM, et al.	2016	prevalence survey	English	Japan	Asia	Soricomorpha: sorex unguiculatus	Blood	Nucleic acid test: Nested PCR	4	0	0
31	Yes	B. duncani	Dynamics, co-infections and characteristics of zoonotic tick-borne pathogens in Hokkaido small mammals, Japan.	Moustafa MAM, et al.	2016	prevalence survey	English	Japan	Asia	Rodent	Blood	Nucleic acid test: Nested PCR	408	0	0
9	No	B. microti-like	Babesia microti-like parasites detected in Eurasian red squirrels (Sciurus vulgaris orientis) in Hokkaido, Japan	Tsuji M, et al.	2006	prevalence survey	English	Japan	Asia	Rodent	Blood	Nucleic acid test: Nested PCR	6	3	50
10	Yes	B. microti-like	Babesia microti-like parasites detected in feral raccoons (Procyon lotor) captured in Hokkaido, Japan	Kawabuchi T, et al.	2005	prevalence survey	English	Japan	Asia	Carnivora: raccoon	Blood	Nucleic acid test: Nested PCR	24	2	8.33
11	Yes	B. microti-like	Babesia microti-like piroplasm (syn. Babesia vulpes) infection in red foxes (Vulpes vulpes) in NW Spain (Galicia) and its relationship with Ixodes hexagonus	Checa R, et al.	2018	prevalence survey	English	Spain	Europe	Carnivora: red fox	Tissue: spleen	Nucleic acid test: Nested PCR	237	171	72.15
37	No	B. microti-like	Fox on the run--molecular surveillance of fox blood and tissue for the occurrence of tick-borne pathogens in Austria	Duscher GG, et al.	2014	prevalence survey	English	Austria	Europe	Carnivora: fox	Blood	Nucleic acid test: Nested PCR	17	13	76.47
37	Yes	B. microti-like	Fox on the run--molecular surveillance of fox blood and tissue for the occurrence of tick-borne pathogens in Austria	Duscher GG, et al.	2014	prevalence survey	English	Austria	Europe	Carnivora: fox	Tissue: spleen	Nucleic acid test: Nested PCR	35	11	31.42
61	Yes	B. microti-like	Molecular evidence of prevalent dual piroplasma infections in North American raccoons (Procyon lotor)	Birkenheuer AJ, et al.	2008	prevalence survey	English	U.S.	North America	Carnivora: raccoon	Blood	Nucleic acid test: PCR	41	34	82.92
81	Yes	B. microti-like	Prevalence of Babesia microti -like infection in red foxes ( Vulpes vulpes ) from Portugal	Cardoso L, et al.	2013	prevalence survey	English	Portugal	Europe	Carnivora: Vulpes	Blood	Nucleic acid test: PCR	91	63	69.23
82	Yes	B. microti-like	Prevalence of babesia spp. and clinical characteristics of babesia microti-like infections in north american dogs	Barash NR, et al.	2018	prevalence survey	English	U.S.	North America	Carnivora: dog	Blood	Nucleic acid test: PCR	5214	22	0.42
90	No	B. microti-like	Survey of rodents and ticks in human babesiosis emergence area in Japan: first detection of Babesia microti-like parasites in Ixodes ovatus	Saito-Ito, et al.	2004	prevalence survey	English	Japan	Asia	Rodent	Blood	Nucleic acid test: Nested PCR	18	9	50
90	Yes	B. microti-like	Survey of rodents and ticks in human babesiosis emergence area in Japan: first detection of Babesia microti-like parasites in Ixodes ovatus	Saito-Ito, et al.	2004	prevalence survey	English	Japan	Asia	Rodent	Blood	Nucleic acid test: Nested PCR	22	10	45.45
90	Yes	B. microti-like	Survey of rodents and ticks in human babesiosis emergence area in Japan: first detection of Babesia microti-like parasites in Ixodes ovatus	Saito-Ito, et al.	2004	prevalence survey	English	Japan	Asia	Rodent	Tissue: spleen	Nucleic acid test: Nested PCR	28	12	42.85
92	Yes	B. microti-like	The identification of a genetically unique piroplasma in North American river otters (Lontra canadensis)	Birkenheuer AJ, et al.	2007	prevalence survey	English	U.S.	North America	Carnivora: Lontra canadensis	Blood	Nucleic acid test: PCR	39	32	82.05
94	Yes	B. microti-like	The role of healthy dog carriers of Babesia microti-like piroplasms	Checa R, et al.	2019	prevalence survey	English	Spain	Europe	Carnivora: dog	Blood	Nucleic acid test: Nested PCR	756	114	15.07
95	No	B. microti	A Preliminary Report of Babesia Microti in Rodents	Mohebali M, et al.	1997	prevalence survey	English	Iran	Asia	Rodent	Blood	Microscopic examination	132	1	0.757576
6	No	B. microti	Babesia microti and Borrelia bissettii transmission by Ixodes spinipalpis ticks among prairie voles, Microtus ochrogaster, in Colorado	Burkot TR, et al.	2000	prevalence survey	English	U.S.	North America	Lagomorpha: sylvilagus nuttallii	Blood	Microscopic examination	2	0	0
6	No	B. microti	Babesia microti and Borrelia bissettii transmission by Ixodes spinipalpis ticks among prairie voles, Microtus ochrogaster, in Colorado	Burkot TR, et al.	2000	prevalence survey	English	U.S.	North America	Rodent	Blood	Microscopic examination	121	0	0
8	No	B. microti	Babesia microti: Prevalence in wild rodents and Ixodes ricinus ticks from the Mazury Lakes District of north-eastern Poland	Siński E, et al.	2006	prevalence survey	English	poland	Europe	Rodent	Blood	Microscopic examination	483	59	12.22
17	No	B. microti	Babesial infection in the Madagascan flying fox, Pteropus rufus É. Geoffroy, 1803	Ranaivoson HC, et al.	2019	prevalence survey	English	Madagascar	Africa	Chiroptera: flying fox	Blood	Microscopic examination	203	2	0.99
32	No	B. microti	Enzootic Babesia microti in Maine	Goether HK, et al.	2003	prevalence survey	English	U.S.	North America	Soricomorpha: sorex cinereus	Blood	Microscopic examination	1	1	100
32	No	B. microti	Enzootic Babesia microti in Maine	Goether HK, et al.	2003	prevalence survey	English	U.S.	North America	Rodent	Blood	Microscopic examination	13	0	0
35	No	B. microti	First detection and molecular identification of Babesia microti in Rattus losea captured from the offshore Kinmen Island of Taiwan	Chao LL, et al.	2017	prevalence survey	English	China	Asia	Rodent	Blood	Microscopic examination	283	13	4.6
96	No	B. microti	First report of babesia microti infection in rodents in MiYun district of Beijing	Wang ZS, et al.	2013	prevalence survey	Chinese	China	Asia	Rodent	Blood	Microscopic examination	15	1	6.66667
97	No	B. microti	Human babesiosis: reservoir in infection on Nantucket Island	Healy GR, et al.	1976	prevalence survey	English	U.S.	North America	Lagomorpha	Blood	Microscopic examination	5	0	0
97	No	B. microti	Human babesiosis: reservoir in infection on Nantucket Island	Healy GR, et al.	1976	prevalence survey	English	U.S.	North America	Rodent	Blood	Microscopic examination	49	36	73.47
98	No	B. microti	Investigation of Babesia carried by rodents and ticks in Wenzhou	Cao JH, et al.	2016	prevalence survey	English	China	Asia	Soricomorpha：suncus murinus	Blood	Microscopic examination	260	1	0.38
98	No	B. microti	Investigation of Babesia carried by rodents and ticks in Wenzhou	Cao JH, et al.	2016	prevalence survey	English	China	Asia	Rodent	Blood	Microscopic examination	450	70	15.56
99	No	B. microti	Investigation on the infection of Babesia in rodents in Hailin forest area	Shi ZX, et al.	1993	prevalence survey	English	China	Asia	Rodent	Blood	Microscopic examination	60	7	11.67
55	No	B. microti	Molecular detection of Babesia microti in laboratory mice from India	Patra G, et al.	2020	prevalence survey	English	India	Asia	Rodent	Blood	Microscopic examination	625	45	7.2
100	No	B. microti	Natural infections of small mammals with blood parasites on the borderland of boreal and temperate forest zones	Karbowiak G, et al.	2005	prevalence survey	English	Poland	Europe	Soricomorpha	Blood	Microscopic examination	62	0	0
100	No	B. microti	Natural infections of small mammals with blood parasites on the borderland of boreal and temperate forest zones	Karbowiak G, et al.	2005	prevalence survey	English	Poland	Europe	Rodent	Blood	Microscopic examination	96	7	7.29
101	No	B. microti	Prevalence of Borrelia burgdorferi and Babesia microti in mice on islands inhabited by white-tailed deer	Anderson JF, et al.	1987	prevalence survey	English	U.S.	North America	Rodent	Blood	Microscopic examination	156	20	12.82
32	No	B. divergens	Enzootic Babesia microti in Maine	Goether HK, et al.	2003	prevalence survey	English	U.S.	North America	Soricomorpha: sorex cinereus	Blood	Microscopic examination	1	0	0
32	No	B. divergens	Enzootic Babesia microti in Maine	Goether HK, et al.	2003	prevalence survey	English	U.S.	North America	Rodent	Blood	Microscopic examination	13	0	0
102	No	B. divergens	Microscopic and molecular diagnostic study of Babesia species in cattle in Wasit Province, Iraq	AlAbedi GJK, et al.	2020	prevalence survey	English	Iraqi	Asia	Artiodactyla: cattle	Blood	Microscopic examination	180	7	3.88889
103	No	B. divergens	Naturally acquired babesiosis in a reindeer (Rangifer tarandus tarandus) herd in Great Britain	Langton C, et al.	2003	prevalence survey	English	Scotland	Europe	Artiodactyla: rein deer	Blood	Microscopic examination	31	16	51.6129
104	No	B. microti	Emergence and Epidemiology of Bovine Babesiosis Due to Babesia divergens on a Northern German Beef Production Farm	Springer A, et al.	2020	prevalence survey	English	Germany	Europe	Artiodactyla: cattle	Blood	Immunologic test: IFA	95	36	37.89
105	No	B. microti	Expansion of Zoonotic Babesiosis and Reported Human Cases, Connecticut, 2001–2010	Kirby CS, et al.	2014	prevalence survey	English	U.S.	North America	Rodent	Blood	Immunologic test: IFA	1822	609	33.4248
106	No	B. microti	Feline vector-borne pathogens in cats and their ectoparasites from Southern Italy	Persichetti MF, et al.	2018	prevalence survey	English	Italy	Europe	Carnivora: cat	Blood	Immunologic test: IFA	42	10	23.8095
107	No	B. microti	Infection with agents of human granulocytic ehrlichiosis, lyme disease, and babesiosis in wild white-footed mice (Peromyscus leucopus) in Connecticut	Stafford KC, et al.	1999	prevalence survey	English	U.S.	North America	Rodent	Blood	Immunologic test: IFA	26	20	76.9231
79	No	B. microti	Prevalence and molecular characterizations of Toxoplasma gondii and Babesia microti from small mammals captured in Gyeonggi and Gangwon Provinces, Republic of Korea	Hong SH, et al.	2014	prevalence survey	English	Korea	Asia	Soricomorpha	Blood	Immunologic test: IFA	42	0	0.519031
79	No	B. microti	Prevalence and molecular characterizations of Toxoplasma gondii and Babesia microti from small mammals captured in Gyeonggi and Gangwon Provinces, Republic of Korea	Hong SH, et al.	2014	prevalence survey	English	Korea	Asia	Rodent	Blood	Immunologic test: IFA	625	3	0.48
108	No	B. microti	Seasonal and age distributions of Babesia, Hepatozoon, Trypanosoma and Grahamella species in Clethrionomys glareolus and Apodemus sylvaticus populations	Turner CM, et al.	1986	prevalence survey	English	UK	Europe	Rodent	Blood	Immunologic test: IFA	446	69	15.4709
109	No	B. divergens	Antibody prevalence and molecular identification of Babesia spp. in roe deer in France	Bastian S, et al.	2012	prevalence survey	English	France	Europe	Artiodactyla: roe deer	Blood	Immunologic test: IFA	733	383	52.251
110	No	B. divergens	Babesia divergens becoming extinct in cattle of Northeast Hungary: new data on the past and present situation	Hornok S, et al.	2006	prevalence survey	English	Hungary	Europe	Artiodactyla: cattle	Blood	Immunologic test: IFA	654	2	0.30581
25	No	B. divergens	Detection of Babesia divergens in southern Norway by using an immunofluorescence antibody test in cow sera	Hasle G, et al.	2010	prevalence survey	English	Norway	Europe	Artiodactyla: cattle	Blood	Immunologic test: IFA	306	84	27.451
33	No	B. divergens	Epidemiological study of the prevalence of Babesia divergens in a veterinary practice in the mid-east of France	Devos J, et al.	2004	prevalence survey	English	France	Europe	Artiodactyla: cattle	Blood	Immunologic test: IFA	254	18	7.08661
111	No	B. divergens	Investigations on the infestation of ticks and the prevalence of Borrelia burgdorferi and Babesia divergens in cattle in Bavaria	Lengauer H, et al.	2006	prevalence survey	English	Germany	Europe	Artiodactyla: cattle	Blood	Immunologic test: IFA	287	1	0.348432
112	No	B. divergens	Naturally acquired babesiosis in a reindeer ( Rangifer tarandus tarandus ) herd in Great Britain	Langton C, et al.	2003	prevalence survey	English	Scotland	Europe	Artiodactyla: rein deer	Blood	Immunologic test: IFA	31	30	96.7742
71	No	B. divergens	New insights into the epidemiology of bovine piroplasmoses in Italy	Cassini R, et al.	2012	prevalence survey	English	Italy	Europe	Artiodactyla: cattle	Blood	Immunologic test: IFA	258	90	34.88
113	No	B. divergens	Piroplasms of domestic animals in the Macedonia region of Greece. 2. Piroplasms of cattle	Papadopoulos B, et al.	1996	prevalence survey	English	Greece	Europe	Artiodactyla: cattle	Blood	Immunologic test: IFA	602	16	2.65781
114	No	B. divergens	The Distribution Of Babesia Divergens Infection within the Cattle Population of Northern Ireland	Taylor SM, et al.	1982	prevalence survey	English	UK	Europe	Artiodactyla: cattle	Blood	Immunologic test: IFA	18000	5724	31.8
115	No	B. divergens	The Incidence of Babesia divergens Infection in a Herd of Cattle as Measured by the Indirect Immunofluorescent Antibody Test	Donnelly J, et al.	1972	prevalence survey	English	UK	Europe	Artiodactyla: cattle	Blood	Immunologic test: IFA	100	54	54
116	No	B. venatorum	Antibody prevalence and molecular identification of Babesia spp. In roe deer in France	Bastian S, et al.	2012	prevalence survey	English	France	Europe	Artiodactyla: roe deer	Blood	Immunologic test: IFA	327	106	32.4159
117	No	B. microti	Babesia microti截短性分泌抗原表达及两种蜱传病流行病学调查	Huang YL, et al.	2013	prevalence survey	Chinese	China	Asia	Rodent	Blood	Immunologic test: ELISA	75	8	10.6667
117	No	B. microti	Babesia microti截短性分泌抗原表达及两种蜱传病流行病学调查	Huang YL, et al.	2013	prevalence survey	Chinese	China	Asia	Lagomorpha: ochotonidae	Blood	Immunologic test: ELISA	96	3	3.125
117	No	B. microti	Babesia microti截短性分泌抗原表达及两种蜱传病流行病学调查	Huang YL, et al.	2013	prevalence survey	Chinese	China	Asia	Carnivora: dog	Blood	Immunologic test: ELISA	401	49	12.2195
117	No	B. microti	Babesia microti截短性分泌抗原表达及两种蜱传病流行病学调查	Huang YL, et al.	2013	prevalence survey	Chinese	China	Asia	Artiodactyla: cattle, pig, ibex	Blood	Immunologic test: ELISA	2069	112	5.41324
118	No	B. divergens	Survey of Babesia divergens antibody kinetics in cattle in western France	LHostis M, et al.	1997	prevalence survey	English	France	Europe	Artiodactyla: cattle	Blood	Immunologic test: ELISA	200	115	57.5
