# Supplementary material for: Nucleic Acid Prevalence of Zoonotic Babesia in Humans, Animals and Questing Ticks, a Systematic Review and Meta-Analysis
Source: Trop Med Infect Dis. 2023 Feb 22;8(3):132. doi: 10.3390/tropicalmed8030132 (PMC10051474; doi:10.3390/tropicalmed8030132)
Supplement: Supplementary file 1 [file tropicalmed-08-00132-s001.zip › Nucleic acid prevalence of zoonotic Babesia in humans, animals and questing ticks, a systematic review and meta-analysis/Table S3 Publications for full text screen of zoonotic Babesia in ticks.xlsx]

## Sheet: Sheet1
No.	Included or not	Babesia species	Title	Authors	Language	Country	Continent	Tick species	Questing or infesting	Instar	Detecting method	Sample size	No. of positive	Prevalence, %
1	Yes	B. microti	A 4-Yr Survey of the Range of Ticks and Tick-Borne Pathogens in the Lehigh Valley Region of Eastern Pennsylvania	Edwards MJ, et al. 2019	English	U.S.	North America	I. scapularis	questing	nymph	nucleic acid test: Real-time PCR	1721	48	2.78908
3	Yes	B. microti	A. americanum and Ixodes scapularis (Acari: Ixodidae) within the Capital Beltway and Associated Human Pathogens in Greenbelt National Park, Maryland (USA)	Carroll JF, et al. 2020	English	U.S.	North America	I. scapularis	questing	nymph	nucleic acid test: Real-time PCR	100	0	0
4	Yes	B. microti	Abundance of questing ticks and molecular evidence for pathogens in ticks in three parks of Emilia-Romagna region of Northern Italy	Aureli S, et al. 2015	English	Italy	Europe	I. ricinus	questing	adult	nucleic acid test: Real-time PCR	52	2	3.84615
4	No	B. microti	Abundance of questing ticks and molecular evidence for pathogens in ticks in three parks of Emilia-Romagna region of Northern Italy	Aureli S, et al. 2015	English	Italy	Europe	I. acuminatus	questing	adult	nucleic acid test: Real-time PCR	3	0	0
4	Yes	B. microti	Abundance of questing ticks and molecular evidence for pathogens in ticks in three parks of Emilia-Romagna region of Northern Italy	Aureli S, et al. 2015	English	Italy	Europe	I. ricinus	questing	nymph	nucleic acid test: Real-time PCR	1165	9	0.772532
4	No	B. microti	Abundance of questing ticks and molecular evidence for pathogens in ticks in three parks of Emilia-Romagna region of Northern Italy	Aureli S, et al. 2015	English	Italy	Europe	I. ricinus	questing	larvae	nucleic acid test: Real-time PCR	320	0	0
4	No	B. microti	Abundance of questing ticks and molecular evidence for pathogens in ticks in three parks of Emilia-Romagna region of Northern Italy	Aureli S, et al. 2015	English	Italy	Europe	D. marginatus	questing	larvae	nucleic acid test: Real-time PCR	1	0	0
4	No	B. microti	Abundance of questing ticks and molecular evidence for pathogens in ticks in three parks of Emilia-Romagna region of Northern Italy	Aureli S, et al. 2015	English	Italy	Europe	Hy. marginatu	questing	larvae	nucleic acid test: Real-time PCR	3	0	0
5	Yes	B. microti	Anaplasma phagocytophilum, Babesia microti, Borrelia burgdorferi sensu lato, and Toxoplasma gondii in Ixodes ricinus (Acari, Ixodida) ticks collected from Slowinski National Park (Northern Poland)	Asman M, et al. 2017	English	poland	Europe	I. ricinus	questing	nymph	nucleic acid test: Nested PCR	112	19	16.9643
6	Yes	B. microti	Assessment of polymicrobial infections in ticks in New York state	Tokarz R, et al. 2010	English	U.S.	North America	I. scapularis	questing	adult	nucleic acid test: PCR	286	58	20.2797
7	Yes	B. microti	Babesia microti in adult D. reticulatus ticks from Eastern Poland	Wójcik FA, et al. 2012	English	poland	Europe	D. reticulatus	questing	adult	nucleic acid test: Nested PCR	468	21	4.48718
8	Yes	B. microti	Babesia microti, upstate New York	Kogut SJ, et al. 2005	English	U.S.	North America	I. scapularis	questing	adult	nucleic acid test: PCR	784	5	0.637755
8	Yes	B. microti	Babesia microti, upstate New York	Kogut SJ, et al. 2005	English	U.S.	North America	I. scapularis	questing	nymph	nucleic acid test: PCR	355	0	0
9	Yes	B. microti	Babesia microti: Prevalence in wild rodents and Ixodes ricinus ticks from the Mazury Lakes District of north-eastern Poland	Siński E, et al. 2006	English	poland	Europe	I. ricinus	questing	adult	nucleic acid test: Nested PCR	163	5	3.06748
10	No	B. microti	Babesia species in questing Ixodes ricinus, Sweden	Karlsson ME, et al. 2016	English	Sweden	Europe	I. ricinus	questing	larvae	nucleic acid test: PCR	10	0	0
10	Yes	B. microti	Babesia species in questing Ixodes ricinus, Sweden	Karlsson ME, et al. 2016	English	Sweden	Europe	I. ricinus	questing	nymph+adult	nucleic acid test: PCR	509	17	3.33988
11	Yes	B. microti	Babesia spp. in questing ticks from eastern Poland: prevalence and species diversity	Wójcik FA, et al. 2015	English	Poland	Europe	D. reticulatus	questing	adult	nucleic acid test: Nested PCR	582	12	2.06186
11	Yes	B. microti	Babesia spp. in questing ticks from eastern Poland: prevalence and species diversity	Wójcik FA, et al. 2015	English	Poland	Europe	I. ricinus	questing	adult	nucleic acid test: Nested PCR	582	16	2.74914
11	Yes	B. microti	Babesia spp. in questing ticks from eastern Poland: prevalence and species diversity	Wójcik FA, et al. 2015	English	Poland	Europe	I. ricinus	questing	nymph	nucleic acid test: Nested PCR	271	8	2.95203
12	Yes	B. microti	Babesia spp. in ticks and wildlife in different habitat types of Slovakia	Hamšíková Z, et al.2016	English	Slovakia	Europe	I. ricinus	questing	not distinguished	nucleic acid test: PCR	5057	42	0.830532
13	Yes	B. microti	Borrelia burgdorferi sensu lato genospecies and coinfection with Babesia spp. in Ixodes ricinus ticks in a region of Middle Germany (Thuringia)	Hildebrandt A, et al. 2009	English	Germany	Europe	I. ricinus	questing	nymph+adult	nucleic acid test: PCR	1000	28	2.8
14	Yes	B. microti	Broad-range survey of tick-borne pathogens from southern Germany	Eshoo M, et al. 2010	English	Germany	Europe	I. ricinus	questing	nymph+adult	nucleic acid test: Nested PCR	102	7	6.86275
15	Yes	B. microti	Broad-range survey of vector-borne pathogens and tick host identification of Ixodes ricinus from Southern Czech Republic	Honig V, et al. 2017	English	Czech Republic	Europe	I. ricinus	questing	nymph	nucleic acid test: PCR	435	1	0.229885
16	Yes	B. microti	Circulation of Babesia Species and Their Exposure to Humans through Ixodes Ricinus	Azagi T, et al. 2021	English	Netherlands	Europe	I. ricinus	questing	nymph	nucleic acid test: Real-time PCR	11262	43	0.381815
16	Yes	B. microti	Circulation of Babesia Species and Their Exposure to Humans through Ixodes Ricinus	Azagi T, et al. 2021	English	Netherlands	Europe	I. ricinus	questing	nymph+adult	nucleic acid test: PCR	7104	2	0.0281532
17	Yes	B. microti	Coexistence DNA of Borrelia burgdorferi sensu lato and Babesia microti in ixodes ricinus ticks from North-Western Poland	Skotarczak B, et al. 2002	English	Poland	Europe	I. ricinus	questing	adult	nucleic acid test: PCR	550	69	12.5455
17	Yes	B. microti	Coexistence DNA of Borrelia burgdorferi sensu lato and Babesia microti in ixodes ricinus ticks from North-Western Poland	Skotarczak B, et al. 2002	English	Poland	Europe	I. ricinus	questing	nymph	nucleic acid test: PCR	1160	49	4.22414
17	No	B. microti	Coexistence DNA of Borrelia burgdorferi sensu lato and Babesia microti in Ixodes ricinus ticks from North-Western Poland	Skotarczak B, et al. 2002	English	Poland	Europe	I. ricinus	questing	larvae	nucleic acid test: PCR	385	12	3.11688
18	Yes	B. microti	Coincidence of three pathogens (Borrelia burgdorferi sensu lato, Anaplasma phagocytophilum and Babesia microti) in Ixodes ricinus ticks in the Lublin macroregion	Wójcik FA, et al. 2009	English	poland	Europe	I. ricinus	questing	adult	nucleic acid test: Nested PCR	785	60	7.64331
18	Yes	B. microti	Coincidence of three pathogens (Borrelia burgdorferi sensu lato, Anaplasma phagocytophilum and Babesia microti) in Ixodes ricinus ticks in the Lublin macroregion	Wójcik FA, et al. 2009	English	poland	Europe	I. ricinus	questing	nymph	nucleic acid test: Nested PCR	835	17	2.03593
20	Yes	B. microti	Coinfection of Ixodes scapularis (Acari: Ixodidae) Nymphs With Babesia spp. (Piroplasmida: Babesiidae) and Borrelia burgdorferi (Spirochaetales: Spirochaetaceae) in Wisconsin	Zembsch TE, et al. 2021	English	U.S.	North America	I. scapularis	questing	nymph	nucleic acid test: Real-time PCR	2858	184	6.43807
21	No	B. microti	Concurrent Borrelia burgdorferi and Babesia microti infection in nymphal Ixodes dammini	Piesman J, et al. 1986	English	U.S.	North America	I. dammini	questing	nymph	Feulgen reaction	395	91	23.038
22	Yes	B. microti	Detection and characterization of babesia species in ixodes ticks in Estonia	Katargina O, et al. 2011	English	Estonia	Europe	I. persulcatus	questing	adult	nucleic acid test: PCR	577	4	0.693241
22	Yes	B. microti	Detection and characterization of babesia species in ixodes ticks in Estonia	Katargina O, et al. 2011	English	Estonia	Europe	I. ricinus	questing	adult	nucleic acid test: PCR	587	0	0
22	Yes	B. microti	Detection and characterization of babesia species in ixodes ticks in Estonia	Katargina O, et al. 2011	English	Estonia	Europe	I. persulcatus	questing	nymph	nucleic acid test: PCR	361	0	0
22	Yes	B. microti	Detection and characterization of babesia species in ixodes ticks in Estonia	Katargina O, et al. 2011	English	Estonia	Europe	I. ricinus	questing	nymph	nucleic acid test: PCR	1078	14	1.2987
23	Yes	B. microti	Detection and Isolation of Babesia Spp. in ticks in Heilongjiang provience of China	Zhang Y, et al. 2013	Chinese	China	Asia	Hae. concinna	questing	adult	nucleic acid test: Nested PCR	461	0	0
23	Yes	B. microti	Detection and Isolation of Babesia Spp. in ticks in Heilongjiang provience of China	Zhang Y, et al. 2013	Chinese	China	Asia	I. persulcatus	questing	adult	nucleic acid test: Nested PCR	2380	3	0.12605
26	Yes	B. microti	Detection of babesia microti and borrelia burgdorferi in host-seeking ixodes scapularis (Acari: Ixodidae) in Monmouth County, New Jersey	Schulze TL, et al. 2013	English	U.S.	North America	I. scapularis	questing	adult	nucleic acid test: PCR	610	50	8.19672
26	Yes	B. microti	Detection of babesia microti and borrelia burgdorferi in host-seeking ixodes scapularis (Acari: Ixodidae) in Monmouth County, New Jersey	Schulze TL, et al. 2013	English	U.S.	North America	I. scapularis	questing	nymph	nucleic acid test: PCR	478	19	3.9749
27	No	B. microti	Detection of Babesia microti in ticks by real-time fluorescent quantitative PCR	Zhou YZ, et al. 2016	Chinese	China	Asia	D. nuttalli	questing	not distinguished	nucleic acid test: Real-time PCR	20	0	0
27	Yes	B. microti	Detection of Babesia microti in ticks by real-time fluorescent quantitative PCR	Zhou YZ, et al. 2016	Chinese	China	Asia	Hae. longicornis	questing	not distinguished	nucleic acid test: Real-time PCR	397	91	22.9219
27	Yes	B. microti	Detection of Babesia microti in ticks by real-time fluorescent quantitative PCR	Zhou YZ, et al. 2016	Chinese	China	Asia	Hae. qinghaiensis	questing	not distinguished	nucleic acid test: Real-time PCR	34	0	0
27	Yes	B. microti	Detection of Babesia microti in ticks by real-time fluorescent quantitative PCR	Zhou YZ, et al. 2016	Chinese	China	Asia	Rh. haemaphysaloides	questing	not distinguished	nucleic acid test: Real-time PCR	134	1	0.746269
27	Yes	B. microti	Detection of Babesia microti in ticks by real-time fluorescent quantitative PCR	Zhou YZ, et al. 2016	Chinese	China	Asia	Rh. microplus	questing	not distinguished	nucleic acid test: Real-time PCR	48	0	0
27	Yes	B. microti	Detection of Babesia microti in ticks by real-time fluorescent quantitative PCR	Zhou YZ, et al. 2016	Chinese	China	Asia	Rh. sanguineus	questing	not distinguished	nucleic acid test: Real-time PCR	370	4	1.08108
29	Yes	B. microti	Detection of babesia, borrelia, anaplasma, and rickettsia spp. in adult black-legged ticks (ixodes scapularis) from Pennsylvania, United States, with a luminex multiplex bead assay	Livengood J, et al. 2020	English	U.S.	North America	I. scapularis	questing	adult	nucleic acid test: PCR	299	2	0.668896
30	Yes	B. microti	Detection of protozoans Babesia microti and Toxoplasma gondii and their co-existence in ticks (Acari: Ixodida) collected in Tarnogórski district (Upper Silesia, Poland)	Asman M, et al. 2015	English	poland	Europe	I. ricinus	questing	nymph+adult	nucleic acid test: Nested PCR	60	35	58.3333
31	Yes	B. microti	Detection of tick-borne pathogens in roe deer (Capreolus capreolus), in questing ticks (Ixodes ricinus), and in ticks infesting roe deer in southern Germany	Overzier E, et al. 2013	English	Germany	Europe	I. ricinus	questing	nymph+adult	nucleic acid test: Real-time PCR	199	6	3.01508
32	Yes	B. microti	Detection of two zoonotic Babesia microti lineages, the Hobetsu and U.S. lineages, in two sympatric tick species, ixodes ovatus and Ixodes persulcatus, respectively, in Japan	Zamoto NA, et al. 2012	English	Japan	Asia	I. ovatus	questing	adult	nucleic acid test: Nested PCR	789	38	4.81622
32	Yes	B. microti	Detection of two zoonotic Babesia microti lineages, the Hobetsu and U.S. lineages, in two sympatric tick species, ixodes ovatus and Ixodes persulcatus, respectively, in Japan	Zamoto NA, et al. 2012	English	Japan	Asia	I. persulcatus	questing	adult	nucleic acid test: Nested PCR	481	2	0.4158
32	Yes	B. microti	Detection of two zoonotic Babesia microti lineages, the Hobetsu and U.S. lineages, in two sympatric tick species, ixodes ovatus and Ixodes persulcatus, respectively, in Japan	Zamoto NA, et al. 2012	English	Japan	Asia	I. persulcatus	questing	nymph	nucleic acid test: Nested PCR	196	0	0
33	Yes	B. microti	Discovery of Novel Babesia Infections and Identification of Their Causative Agents	Jiang RR., et al. 2016	Chinese	China	Asia	Hae. concinna	questing	adult	nucleic acid test: Nested PCR	553	0	0
33	Yes	B. microti	Discovery of Novel Babesia Infections and Identification of Their Causative Agents	Jiang RR., et al. 2016	Chinese	China	Asia	I. persulcatus	questing	adult	nucleic acid test: Nested PCR	2538	10	0.394011
34	Yes	B. microti	Diversity and Coexistence of Tick-Borne Pathogens in Central Germany	Hildebrandt A, et al. 2011	English	Germany	Europe	I. ricinus	questing	not distinguished	nucleic acid test: PCR	1000	18	1.8
35	Yes	B. microti	Emergence and Epidemiology of Bovine Babesiosis Due to Babesia divergens on a Northern German Beef Production Farm	Springer A, et al. 2020	English	Germany	Europe	I. ricinus	questing	adult	nucleic acid test: PCR	227	2	0.881057
35	Yes	B. microti	Emergence and Epidemiology of Bovine Babesiosis Due to Babesia divergens on a Northern German Beef Production Farm	Springer A, et al. 2020	English	Germany	Europe	I. ricinus	questing	nymph	nucleic acid test: PCR	648	5	0.771605
35	No	B. microti	Emergence and Epidemiology of Bovine Babesiosis Due to Babesia divergens on a Northern German Beef Production Farm	Springer A, et al. 2020	English	Germany	Europe	I. ricinus	questing	larvae	nucleic acid test: PCR	555	0	0
36	Yes	B. microti	Evidence of Babesia microti infection in multi-infected Ixodes persulcatus ticks in Russia	Andrey NA, et al. 2003	English	Russia	Europe	I. persulcatus	questing	adult	nucleic acid test: Nested PCR	738	7	0.948509
39	Yes	B. microti	Genetic Diversity and Coexistence of Babesia in Ticks (Acari: Ixodidae) from Northeastern China	Xia LY, et al. 2020	English	China	Asia	Hae. concinna	questing	adult	nucleic acid test: Nested PCR	461	0	0
39	Yes	B. microti	Genetic Diversity and Coexistence of Babesia in Ticks (Acari: Ixodidae) from Northeastern China	Xia LY, et al. 2020	English	China	Asia	I. persulcatus	questing	adult	nucleic acid test: Nested PCR	2380	10	0.420168
40	Yes	B. microti	Genetic diversity of Babesia in Ixodes persulcatus and small mammals from North Ural and West Siberia, Russia	Rar VA, et al. 2011	English	Russia	Europe	I. persulcatus	questing	adult	nucleic acid test: PCR	789	10	1.26743
41	Yes	B. microti	Genetic variability of Babesia parasites in Hae. spp. and Ixodes persulcatus ticks in the Baikal region and Far East of Russia	Rar VA, et al. 2014	English	Russia	Europe	I. persulcatus	questing	adult	nucleic acid test: Nested PCR	1125	9	0.8
41	Yes	B. microti	Genetic variability of Babesia parasites in Hae. spp. and Ixodes persulcatus ticks in the Baikal region and Far East of Russia	Rar VA, et al. 2014	English	Russia	Europe	Hae. concinna	questing	adult	nucleic acid test: Nested PCR	573	0	0
41	Yes	B. microti	Genetic variability of Babesia parasites in Hae. spp. and Ixodes persulcatus ticks in the Baikal region and Far East of Russia	Rar VA, et al. 2014	English	Russia	Europe	D. nuttalli	questing	adult	nucleic acid test: Nested PCR	43	0	0
42	Yes	B. microti	High prevalence of Babesia microti 'Munich' type in small mammals from an Ixodes persulcatus/Ixodes trianguliceps sympatric area in the Omsk region, Russia	Rar V, et al.2016	English	Russia	Europe	I. persulcatus	questing	adult	nucleic acid test: Nested PCR	394	0	0
43	Yes	B. microti	High-throughput screening of tick-borne pathogens in Europe	Michelet L, et al. 2014	English	France	Europe	I. ricinus	questing	nymph	nucleic acid test: Real-time PCR	7050	0	0
45	Yes	B. microti	Interesting insights into the co-circulation of pathogens in Ixodes ricinus ticks from rodents, birds and in questing stages in middle Germany	Hildebrandt A, et al. 2010	English	Germany	Europe	I. ricinus	questing	adult	nucleic acid test: PCR	34	0	0
47	Yes	B. microti	Isolation and amplification by polymerase chain reaction DNA of babesia microti and Babesia divergens in ticks in Poland	Skotarczak B, et al. 2001	English	Poland	Europe	I. ricinus	questing	adult	nucleic acid test: PCR	280	41	14.6429
47	Yes	B. microti	Isolation and amplification by polymerase chain reaction DNA of babesia microti and Babesia divergens in ticks in Poland	Skotarczak B, et al. 2001	English	Poland	Europe	I. ricinus	questing	nymph	nucleic acid test: PCR	234	26	11.1111
47	No	B. microti	Isolation and amplification by polymerase chain reaction DNA of babesia microti and Babesia divergens in ticks in Poland	Skotarczak B, et al. 2001	English	Poland	Europe	I. ricinus	questing	larvae	nucleic acid test: PCR	19	4	21.0526
48	Yes	B. microti	Ixodes ricinus as a vector of Borrelia burgdorferi sensu lato, Anaplasma phagocytophilum and Babesia microti in urban and suburban forests	Stańczak J, et al. 2004	English	Poland	Europe	I. ricinus	questing	adult	nucleic acid test: PCR	303	11	3.63036
48	Yes	B. microti	Ixodes ricinus as a vector of Borrelia burgdorferi sensu lato, Anaplasma phagocytophilum and Babesia microti in urban and suburban forests	Stańczak J, et al. 2004	English	Poland	Europe	I. ricinus	questing	nymph	nucleic acid test: PCR	398	5	1.25628
49	Yes	B. microti	Low prevalence of zoonotic Babesia in small mammals and Ixodes ricinus in Brittany, France	Jouglin, M. et al. 2017	English	France	Europe	I. ricinus	questing	nymph	nucleic acid test: Nested PCR	2620	0	0
50	Yes	B. microti	Microbiome analysis of Ixodes scapularis ticks from New York and Connecticut	Tokarz R, et al. 2019	English	U.S.	North America	I. scapularis	questing	adult	nucleic acid test: Real-time PCR	197	15	7.61421
52	Yes	B. microti	Molecular detection and characterization of zoonotic and veterinary pathogens in ticks from Northeastern China	Wei F, et al. 2016	English	China	Asia	Hae. longicornis	questing	adult	nucleic acid test: Nested PCR	390	0	0
52	Yes	B. microti	Molecular detection and characterization of zoonotic and veterinary pathogens in ticks from Northeastern China	Wei F, et al. 2016	English	China	Asia	Hae. concinna	questing	adult	nucleic acid test: Nested PCR	412	0	0
52	Yes	B. microti	Molecular detection and characterization of zoonotic and veterinary pathogens in ticks from Northeastern China	Wei F, et al. 2016	English	China	Asia	I. persulcatus	questing	adult	nucleic acid test: Nested PCR	1699	10	0.588582
53	Yes	B. microti	Molecular detection and identification of piroplasms (Babesia spp. and Theileria spp.) and Anaplasma phagocytophilum in questing ticks from northwest Spain	Remesar S, et al. 2020	English	Spain	Europe	I. ricinus	questing	adult	nucleic acid test: Real-time PCR	404	0	0
53	Yes	B. microti	Molecular detection and identification of piroplasms (Babesia spp. and Theileria spp.) and Anaplasma phagocytophilum in questing ticks from northwest Spain	Remesar S, et al. 2020	English	Spain	Europe	I. ricinus	questing	nymph	nucleic acid test: Real-time PCR	652	3	0.460123
54	Yes	B. microti	Molecular detection of emerging tick-borne pathogens in Vojvodina, Serbia	Aleksandar P, et al. 2016	English	Serbia	Europe	I. ricinus	questing	nymph+adult	nucleic acid test: PCR	26	1	3.84615
56	Yes	B. microti	Molecular detection of tick-borne pathogens in Ixodes ricinus from Moldova collected in 1960	Movila A, et al. 2013	English	Moldova	Europe	I. ricinus	questing	adult	nucleic acid test: PCR	126	1	0.793651
57	Yes	B. microti	Molecular evidence of Anaplasma phagocytophilum and Babesia microti co-infections in Ixodes ricinus ticks in central-eastern region of Poland	Sytykiewicz H, et al. 2012	English	Poland	Europe	I. ricinus	questing	adult	nucleic acid test: Nested PCR	558	30	5.37634
57	Yes	B. microti	Molecular evidence of Anaplasma phagocytophilum and Babesia microti co-infections in Ixodes ricinus ticks in central-eastern region of Poland	Sytykiewicz H, et al. 2012	English	Poland	Europe	I. ricinus	questing	nymph	nucleic acid test: Nested PCR	565	5	0.884956
58	Yes	B. microti	Molecular identification of Babesia parasites isolated from Ixodes ricinus ticks collected in northwestern Poland	Pienia̧zek N, et al. 2006	English	Poland	Europe	I. ricinus	questing	not distinguished	nucleic acid test: PCR	1368	2	0.146199
59	Yes	B. microti	Multiflora rose invasion amplifies prevalence of Lyme disease pathogen, but not necessarily Lyme disease risk	Adalsteinsson SA, et al. 2018	English	U.S.	North America	I. scapularis	questing	nymph	nucleic acid test: PCR	258	0	0
60	Yes	B. microti	Multiple infections in questing nymphs and adult female Ixodes ricinus ticks collected in a recreational forest in Denmark	Kirstine K, et al. 2019	English	Denmark	Europe	I. ricinus	questing	adult	nucleic acid test: PCR	504	0	0
60	Yes	B. microti	Multiple infections in questing nymphs and adult female Ixodes ricinus ticks collected in a recreational forest in Denmark	Kirstine K, et al. 2019	English	Denmark	Europe	I. ricinus	questing	nymph	nucleic acid test: PCR	509	0	0
63	Yes	B. microti	Occurrence of Borrelia burgdorferi sensu lato,Anaplasma phagocytophilum and Babesia microti in Ixodes ricinus ticks collected from selected areas of Opolskie Province in south-west Poland	Asman M, et al. 2019	English	Poland	Europe	I. ricinus	questing	adult	nucleic acid test: Nested PCR	78	9	11.5385
63	Yes	B. microti	Occurrence of Borrelia burgdorferi sensu lato,Anaplasma phagocytophilum and Babesia microti in Ixodes ricinus ticks collected from selected areas of Opolskie Province in south-west Poland	Asman M, et al. 2019	English	Poland	Europe	I. ricinus	questing	nymph	nucleic acid test: Nested PCR	144	3	2.08333
64	Yes	B. microti	Occurrence of tick-borne pathogens in questing Ixodes ricinus ticks from Wester Ross, Northwest Scotland	Olsthoorn F, et al. 2021	English	Scotland	Europe	I. ricinus	questing	nymph	nucleic acid test: Real-time PCR	2828	0	0
65	Yes	B. microti	Pathogen Coinfections Harbored by Adult Ixodes scapularis from White-Tailed Deer Compared with Questing Adults Across Sites in Maryland, USA	Milholland MT, et al. 2020	English	U.S.	North America	I. scapularis	questing	adult	nucleic acid test: Real-time PCR	330	4	1.21212
66	Yes	B. microti	PCR detection of Babesia microti and Babesia divergens in ticks	Bogumila S, et al. 2001	English	Poland	Europe	I. ricinus	questing	not distinguished	nucleic acid test: PCR	533	71	13.3208
67	Yes	B. microti	Polymicrobial nature of tick-borne diseases	Sanchez VS, et al. 2019	English	U.S.	North America	I. scapularis	questing	adult	nucleic acid test: PCR	620	88	14.1935
67	Yes	B. microti	Polymicrobial nature of tick-borne diseases	Sanchez VS, et al. 2019	English	U.S.	North America	I. scapularis	questing	nymph	nucleic acid test: PCR	58	9	15.5172
68	Yes	B. microti	Presence of Candidatus Neoehrlichia mikurensis and Babesia microti in rodents and two tick species (Ixodes ricinus and Ixodes trianguliceps) in Slovakia	Blaňarová L, et al. 2016	English	Slovakia	Europe	I. ricinus	questing	adult	nucleic acid test: PCR	337	1	0.296736
68	Yes	B. microti	Presence of Candidatus Neoehrlichia mikurensis and Babesia microti in rodents and two tick species (Ixodes ricinus and Ixodes trianguliceps) in Slovakia	Blaňarová L, et al. 2016	English	Slovakia	Europe	I. ricinus	questing	nymph	nucleic acid test: PCR	1031	5	0.484966
69	Yes	B. microti	Presence of potentially pathogenic Babesia sp. for human in Ixodes ricinus in Switzerland	Casati S, et al. 2006	English	Switzerland	Europe	I. ricinus	questing	adult	nucleic acid test: PCR	382	0	0
69	Yes	B. microti	Presence of potentially pathogenic Babesia sp. for human in Ixodes ricinus in Switzerland	Casati S, et al. 2006	English	Switzerland	Europe	I. ricinus	questing	nymph	nucleic acid test: PCR	483	2	0.414079
70	Yes	B. microti	Prevalence and Coinfection of Three Tick-Borne Pathogens in Questing Adult Blacklegged Ticks Ixodes scapularis (Vilas County, Wisconsin)	Westwood ML, et al. 2020	English	U.S.	North America	I. scapularis	questing	adult	nucleic acid test: PCR	461	30	6.50759
71	Yes	B. microti	Prevalence and distribution of seven human pathogens in host-seeking Ixodes scapularis (Acari: Ixodidae) nymphs in Minnesota, USA	Tammi LJ, et al. 2018	English	U.S.	North America	I. scapularis	questing	nymph	nucleic acid test: PCR	1240	58	4.67742
73	Yes	B. microti	Prevalence and Diversity of Tick-Borne Pathogens in Nymphal Ixodes scapularis (Acari: Ixodidae) in Eastern National Parks	Johnson TL, et al. 2017	English	U.S.	North America	I. scapularis	questing	nymph	nucleic acid test: Real-time PCR	1460	41	2.80822
74	Yes	B. microti	Prevalence and phylogenetic analysis of Babesia spp. in Ixodes ricinus and Ixodes persulcatus ticks in Latvia	Capligina V, et al. 2016	English	Latvia	Europe	I. persulcatus	questing	adult	nucleic acid test: Nested PCR	538	4	0.743494
74	Yes	B. microti	Prevalence and phylogenetic analysis of Babesia spp. in Ixodes ricinus and Ixodes persulcatus ticks in Latvia	Capligina V, et al. 2016	English	Latvia	Europe	I. ricinus	questing	adult	nucleic acid test: Nested PCR	251	3	1.19522
74	Yes	B. microti	Prevalence and phylogenetic analysis of Babesia spp. in Ixodes ricinus and Ixodes persulcatus ticks in Latvia	Capligina V, et al. 2016	English	Latvia	Europe	I. persulcatus	questing	nymph	nucleic acid test: Nested PCR	155	4	2.58065
74	Yes	B. microti	Prevalence and phylogenetic analysis of Babesia spp. in Ixodes ricinus and Ixodes persulcatus ticks in Latvia	Capligina V, et al. 2016	English	Latvia	Europe	I. ricinus	questing	nymph	nucleic acid test: Nested PCR	181	0	0
76	Yes	B. microti	Prevalence of Anaplasma phagocytophilum and Babesia microti in Ixodes scapularis from a Newly Established Lyme Disease Endemic Area, the Thousand Islands Region of Ontario, Canada	Werden L, et al. 2015	English	Canada	North America	I. ricinus	questing	not distinguished	nucleic acid test: PCR	365	0	0
77	Yes	B. microti	Prevalence of borrelia burgdorferi (spirochaetales: Spirochaetaceae), anaplasma phagocytophilum (rickettsiales: Anaplasmataceae), and babesia microti (piroplasmida: Babesiidae) in ixodes scapularis (acari: Ixodidae) collected from recreational lands in the hudson valley region, New York State	Prusinski MA, et al. 2014	English	U.S.	North America	I. scapularis	questing	adult	nucleic acid test: PCR	7904	168	2.12551
77	Yes	B. microti	Prevalence of borrelia burgdorferi (spirochaetales: Spirochaetaceae), anaplasma phagocytophilum (rickettsiales: Anaplasmataceae), and babesia microti (piroplasmida: Babesiidae) in ixodes scapularis (acari: Ixodidae) collected from recreational lands in the hudson valley region, New York State	Prusinski MA, et al. 2014	English	U.S.	North America	I. scapularis	questing	nymph	nucleic acid test: PCR	3300	52	1.57576
78	Yes	B. microti	Prevalence of Borrelia burgdorferi, Bartonella spp., Babesia microti, and Anaplasma phagocytophila in Ixodes scapularis ticks collected in Northern New Jersey	Adelson ME, et al. 2004	English	U.S.	North America	I. scapularis	questing	not distinguished	nucleic acid test: PCR	107	9	8.41121
79	Yes	B. microti	Prevalence of Severe Febrile and Thrombocytopenic Syndrome Virus, Anaplasma spp. and Babesia microti in Hard Ticks (Acari: Ixodidae) from Jiaodong Peninsula, Shandong Province	Zhang HQ, et al. 2017	English	China	Asia	Hae. longicornis	questing	adult	nucleic acid test: PCR	988	18	1.82186
79	Yes	B. microti	Prevalence of Severe Febrile and Thrombocytopenic Syndrome Virus, Anaplasma spp. and Babesia microti in Hard Ticks (Acari: Ixodidae) from Jiaodong Peninsula, Shandong Province	Zhang HQ, et al. 2017	English	China	Asia	Rh. microplus	questing	adult	nucleic acid test: PCR	190	5	2.63158
79	Yes	B. microti	Prevalence of Severe Febrile and Thrombocytopenic Syndrome Virus, Anaplasma spp. and Babesia microti in Hard Ticks (Acari: Ixodidae) from Jiaodong Peninsula, Shandong Province	Zhang HQ, et al. 2017	English	China	Asia	Hae. longicornis	questing	nymph	nucleic acid test: PCR	903	4	0.442968
80	Yes	B. microti	Prevalence of three zoonotic Babesia species in Ixodes ricinus (Linné, 1758) nymphs in a suburban forest in Switzerland	Gigandet L, et al. 2011	English	Switzerland	Europe	I. ricinus	questing	nymph	nucleic acid test: PCR	1908	13	0.681342
81	Yes	B. microti	Prevalence of tick-borne pathogens at various workplaces in forest exploitation environment	Ewa C, et al. 2014	English	Poland	Europe	I. ricinus	questing	nymph+adult	nucleic acid test: Nested PCR	861	35	4.06504
82	Yes	B. microti	Prevalence of tick-borne pathogens in an urban park in Rome, Italy	Fabiola M, et al. 2014	English	Italy	Europe	I. ricinus	questing	adult	nucleic acid test: Real-time PCR	33	4	12.1212
82	Yes	B. microti	Prevalence of tick-borne pathogens in an urban park in Rome, Italy	Fabiola M, et al. 2014	English	Italy	Europe	Rh. turanicus	questing	adult	nucleic acid test: Real-time PCR	85	1	1.17647
83	Yes	B. microti	Prevalence of Tick-Borne Pathogens in Ixodes ricinus and D. reticulatus Ticks from Different Geographical Locations in Belarus	Reye AL, et al. 2013	English	Belarus	Europe	I. ricinus	questing	adult	nucleic acid test: PCR	289	3	1.03806
83	Yes	B. microti	Prevalence of Tick-Borne Pathogens in Ixodes ricinus and D. reticulatus Ticks from Different Geographical Locations in Belarus	Reye AL, et al. 2013	English	Belarus	Europe	D. reticulatus	questing	adult	nucleic acid test: PCR	164	0	0
84	Yes	B. microti	Prevalence of tick-borne pathogens in Ixodes scapularis in a rural New Jersey County	Varde S, et al. 1998	English	U.S.	North America	I. scapularis	questing	adult	nucleic acid test: PCR	100	5	5
86	Yes	B. microti	Prevalence Rates of Borrelia burgdorferi (Spirochaetales: Spirochaetaceae), Anaplasma phagocytophilum (Rickettsiales: Anaplasmataceae), and Babesia microti (Piroplasmida: Babesiidae) in Host-Seeking Ixodes scapularis (Acari: Ixodidae) from Pennsylvania	Hutchinson ML, et al. 2015	English	U.S.	North America	I. scapularis	questing	adult	nucleic acid test: Real-time PCR	1855	54	2.91105
88	Yes	B. microti	Relatively low prevalence of Babesia microti and Anaplasma phagocytophilum in Ixodes scapularis ticks collected in the Lehigh Valley region of eastern Pennsylvania	Edwards MJ, et al. 2015	English	U.S.	North America	I. scapularis	questing	adult	nucleic acid test: Real-time PCR	314	1	0.318471
88	Yes	B. microti	Relatively low prevalence of Babesia microti and Anaplasma phagocytophilum in Ixodes scapularis ticks collected in the Lehigh Valley region of eastern Pennsylvania	Edwards MJ, et al. 2015	English	U.S.	North America	I. scapularis	questing	nymph	nucleic acid test: Real-time PCR	109	1	0.917431
89	Yes	B. microti	Reservoir Competence of Wildlife Host Species for Babesia microti	Michelle H, et al. 2012	English	U.S.	North America	I. scapularis	questing	nymph	nucleic acid test: Real-time PCR	414	69	16.6667
90	Yes	B. microti	Seasonal activity and tick-borne pathogen infection rates of Ixodes ricinus ticks in Hungary	Egyed L, et al. 2012	English	Hungary	Europe	I. ricinus	questing	nymph	nucleic acid test: PCR	1800	6	0.333333
91	Yes	B. microti	Spread of ticks and tick-borne diseases in Germany due to global warming	Hartelt K, et al. 2008	English	Germany	Europe	I. ricinus	questing	nymph+adult	nucleic acid test: PCR	3113	3	0.0963701
94	No	B. microti	The investigation of babesia spp. infections on blood donors and of ticks and tick-borne pathogens in a police dog breeding and training base in GuangXi	Wang HS, et al. 2015	Chinese	China	Asia	Rh. sanguineus	questing	not distinguished	nucleic acid test: Nested PCR	18	5	27.7778
95	Yes	B. microti	The occurrence of three tick-borne pathogens in Ixodes ricinus ticks collected from the area of the Krakow-Czestochowa Upland (Southern Poland)	Asman M, et al. 2018	English	Poland	Europe	I. ricinus	questing	adult	nucleic acid test: Nested PCR	316	71	22.4684
95	Yes	B. microti	The occurrence of three tick-borne pathogens in Ixodes ricinus ticks collected from the area of the Krakow-Czestochowa Upland (Southern Poland)	Asman M, et al. 2018	English	Poland	Europe	I. ricinus	questing	nymph	nucleic acid test: Nested PCR	143	36	25.1748
96	Yes	B. microti	The PCR and nested PCR detection of Borrelia burgdorferi sensu lato, Anaplasma phagocytophilum and Babesia microti in D. reticulatus F. collected in a new location in Poland (Trzciel, Western	Patrycja O, et al. 2016	English	Poland	Europe	D. reticulatus	questing	adult	nucleic acid test: Nested PCR	125	5	4
97	Yes	B. microti	The PCR detection and phylogenetic characterization of Babesia microti in questing ticks in Mongolia	Tuvshintulga B, et al. 2015	English	Mongolia	Asia	I. persulcatus	questing	adult	nucleic acid test: Nested PCR	63	19	30.1587
97	Yes	B. microti	The PCR detection and phylogenetic characterization of Babesia microti in questing ticks in Mongolia	Tuvshintulga B, et al. 2015	English	Mongolia	Asia	D. nuttalli	questing	adult	nucleic acid test: Nested PCR	156	0	0
98	Yes	B. microti	The potential risk of exposure to Borrelia garinii, Anaplasma phagocytophilum and Babesia microti in the Wolinski National Park (north-western Poland)	Asman M, et al. 2021	English	Poland	Europe	I. ricinus	questing	adult	nucleic acid test: Nested PCR	28	1	3.57143
98	Yes	B. microti	The potential risk of exposure to Borrelia garinii, Anaplasma phagocytophilum and Babesia microti in the Wolinski National Park (north-western Poland)	Asman M, et al. 2021	English	Poland	Europe	I. ricinus	questing	nymph	nucleic acid test: Nested PCR	266	41	15.4135
98	No	B. microti	The potential risk of exposure to Borrelia garinii, Anaplasma phagocytophilum and Babesia microti in the Wolinski National Park (north-western Poland)	Asman M, et al. 2021	English	Poland	Europe	I. ricinus	questing	larvae	nucleic acid test: Nested PCR	100	0	0
99	Yes	B. microti	The prevalence of piroplasms in a population of Ixodes ricinus (ACARI: Ixodidae) from North-Western Poland	Kuźna GW, et al. 2002	English	Poland	Europe	I. ricinus	questing	adult	nucleic acid test: PCR	49	0	0
99	Yes	B. microti	The prevalence of piroplasms in a population of Ixodes ricinus (ACARI: Ixodidae) from North-Western Poland	Kuźna GW, et al. 2002	English	Poland	Europe	I. ricinus	questing	nymph	nucleic acid test: PCR	412	8	1.94175
100	Yes	B. microti	The prevalence of zoonotic tick-borne pathogens in ixodes scapularis collected in the hudson valley, new york state	Aliota MT, et al. 2014	English	U.S.	North America	I. scapularis	questing	adult	nucleic acid test: PCR	561	22	3.92157
100	Yes	B. microti	The prevalence of zoonotic tick-borne pathogens in ixodes scapularis collected in the hudson valley, new york state	Aliota MT, et al. 2014	English	U.S.	North America	I. scapularis	questing	nymph	nucleic acid test: PCR	67	13	19.403
101	Yes	B. microti	The situation of mice and ticks infected by Babesia microtic	Fan DH, et al. 2012	Chinese	China	Asia	Hae. concinna	questing	not distinguished	nucleic acid test: PCR	164	3	1.82927
101	Yes	B. microti	The situation of mice and ticks infected by Babesia microtic	Fan DH, et al. 2012	Chinese	China	Asia	I. persulcatus	questing	not distinguished	nucleic acid test: PCR	559	97	17.3524
102	Yes	B. microti	The tick Ixodes persulcatus (Acari: Ixodidae) is a vector of various disease agents in the Cisural region, Russia	Edward I, et al. 2006	English	Russia	Europe	I. persulcatus	questing	adult	nucleic acid test: PCR	400	0	0
104	No	B. microti	Transmission of babesia microti by ticks in Tengchong	Li LH, et al. 2016	Chinese	China	Asia	Rh. microplus	questing	larvae	nucleic acid test: Nested PCR	459	0	0
104	No	B. microti	Transmission of babesia microti by ticks in Tengchong	Li LH, et al. 2016	Chinese	China	Asia	Hae. longicornis	questing	larvae	nucleic acid test: Nested PCR	62	0	0
104	No	B. microti	Transmission of babesia microti by ticks in Tengchong	Li LH, et al. 2016	Chinese	China	Asia	Hae. concinna	questing	larvae	nucleic acid test: Nested PCR	4	0	0
2	Yes	B. divergens	A three-years assessment of Ixodes ricinus-borne pathogens in a French peri-urban forest	Lejal E, et al. 2019	English	France	Europe	I. ricinus	questing	nymph	nucleic acid test: Real-time PCR	998	1	0.1002
10	No	B. divergens	Babesia species in questing Ixodes ricinus, Sweden	Karlsson ME, et al. 2016	English	Sweden	Europe	I. ricinus	questing	larvae	nucleic acid test: PCR	10	0	0
10	Yes	B. divergens	Babesia species in questing Ixodes ricinus, Sweden	Karlsson ME, et al. 2016	English	Sweden	Europe	I. ricinus	questing	nymph+adult	nucleic acid test: PCR	227	1	0.440529
11	Yes	B. divergens	Babesia spp. in questing ticks from eastern Poland: prevalence and species diversity	Wójcik FA, et al. 2015	English	Poland	Europe	I. ricinus	questing	adult	nucleic acid test: Nested PCR	582	1	0.171821
11	Yes	B. divergens	Babesia spp. in questing ticks from eastern Poland: prevalence and species diversity	Wójcik FA, et al. 2015	English	Poland	Europe	D. reticulatus	questing	adult	nucleic acid test: Nested PCR	582	0	0
11	Yes	B. divergens	Babesia spp. in questing ticks from eastern Poland: prevalence and species diversity	Wójcik FA, et al. 2015	English	Poland	Europe	I. ricinus	questing	nymph	nucleic acid test: Nested PCR	271	1	0.369004
12	Yes	B. divergens	Babesia spp. in ticks and wildlife in different habitat types of Slovakia	Hamšíková Z, et al.2016	English	Slovakia	Europe	I. ricinus	questing	adult	nucleic acid test: PCR	1899	1	0.0526593
12	Yes	B. divergens	Babesia spp. in ticks and wildlife in different habitat types of Slovakia	Hamšíková Z, et al.2016	English	Slovakia	Europe	I. ricinus	questing	nymph	nucleic acid test: PCR	3158	1	0.0316656
13	Yes	B. divergens	Borrelia burgdorferi sensu lato genospecies and coinfection with Babesia spp. in Ixodes ricinus ticks in a region of Middle Germany (Thuringia)	Hildebrandt A, et al. 2009	English	Germany	Europe	I. ricinus	questing	nymph+adult	nucleic acid test: PCR	1000	20	2
16	Yes	B. divergens	Circulation of Babesia Species and Their Exposure to Humans through Ixodes Ricinus	Azagi T, et al. 2021	English	Netherlands	Europe	I. ricinus	questing	not distinguished	nucleic acid test: PCR	7944	2	0.0251762
16	Yes	B. divergens	Circulation of Babesia Species and Their Exposure to Humans through Ixodes Ricinus	Azagi T, et al. 2021	English	Netherlands	Europe	I. ricinus	questing	nymph+adult	nucleic acid test: Real-time PCR	17905	2	0.0111701
20	Yes	B. divergens	Coinfection of Ixodes scapularis (Acari: Ixodidae) Nymphs With Babesia spp. (Piroplasmida: Babesiidae) and Borrelia burgdorferi (Spirochaetales: Spirochaetaceae) in Wisconsin	Zembsch TE, et al. 2021	English	U.S.	North America	I. scapularis	questing	nymph	nucleic acid test: Real-time PCR	2858	0	0
22	Yes	B. divergens	Detection and characterization of babesia species in ixodes ticks in Estonia	Katargina O, et al. 2011	English	Estonia	Europe	I. persulcatus	questing	adult	nucleic acid test: PCR	577	3	0.519931
23	Yes	B. divergens	Detection and Isolation of Babesia Spp. in ticks in Heilongjiang provience of China	Zhang Y, et al. 2013	Chinese	China	Asia	I. persulcatus	questing	adult	nucleic acid test: PCR	2380	0	0
23	Yes	B. divergens	Detection and Isolation of Babesia Spp. in ticks in Heilongjiang provience of China	Zhang Y, et al. 2013	Chinese	China	Asia	Hae. concinna	questing	adult	nucleic acid test: PCR	461	1	0.21692
24	Yes	B. divergens	Detection and quantification of Anaplasma phagocytophilum and Babesia spp. in Ixodes ricinus ticks from urban and rural environment, northern Poland, by real-time polymerase chain reaction	Stańczak J, et al. 2015	English	Poland	Europe	I. ricinus	questing	nymph+adult	nucleic acid test: Nested PCR	1875	2	0.106667
31	Yes	B. divergens	Detection of tick-borne pathogens in roe deer (Capreolus capreolus), in questing ticks (Ixodes ricinus), and in ticks infesting roe deer in southern Germany	Overzier E, et al. 2013	English	Germany	Europe	I. ricinus	questing	nymph+adult	nucleic acid test: Real-time PCR	199	0	0
33	Yes	B. divergens	Discovery of Novel Babesia Infections and Identification of Their Causative Agents	Jiang RR., et al. 2016	Chinese	China	Asia	Hae. concinna	questing	adult	nucleic acid test: PCR	553	0	0
33	Yes	B. divergens	Discovery of Novel Babesia Infections and Identification of Their Causative Agents	Jiang RR., et al. 2016	Chinese	China	Asia	I. persulcatus	questing	adult	nucleic acid test: PCR	2538	3	0.118203
34	Yes	B. divergens	Diversity and Coexistence of Tick-Borne Pathogens in Central Germany	Hildebrandt A, et al. 2011	English	Germany	Europe	I. ricinus	questing	not distinguished	nucleic acid test: PCR	1000	12	1.2
35	Yes	B. divergens	Emergence and Epidemiology of Bovine Babesiosis Due to Babesia divergens on a Northern German Beef Production Farm	Springer A, et al. 2020	English	Germany	Europe	I. ricinus	questing	adult	nucleic acid test: PCR	227	0	0
35	Yes	B. divergens	Emergence and Epidemiology of Bovine Babesiosis Due to Babesia divergens on a Northern German Beef Production Farm	Springer A, et al. 2020	English	Germany	Europe	I. ricinus	questing	nymph	nucleic acid test: PCR	648	0	0
35	No	B. divergens	Emergence and Epidemiology of Bovine Babesiosis Due to Babesia divergens on a Northern German Beef Production Farm	Springer A, et al. 2020	English	Germany	Europe	I. ricinus	questing	larvae	nucleic acid test: PCR	555	0	0
39	Yes	B. divergens	Genetic Diversity and Coexistence of Babesia in Ticks (Acari: Ixodidae) from Northeastern China	Xia LY, et al. 2020	English	China	Asia	Hae. concinna	questing	adult	nucleic acid test: Nested PCR	461	1	0.21692
39	Yes	B. divergens	Genetic Diversity and Coexistence of Babesia in Ticks (Acari: Ixodidae) from Northeastern China	Xia LY, et al. 2020	English	China	Asia	I. persulcatus	questing	adult	nucleic acid test: Nested PCR	2380	2	0.0840336
40	Yes	B. divergens	Genetic diversity of Babesia in Ixodes persulcatus and small mammals from North Ural and West Siberia, Russia	Rar VA, et al. 2011	English	Russia	Europe	I. persulcatus	questing	adult	nucleic acid test: PCR	789	2	0.253485
41	Yes	B. divergens	Genetic variability of Babesia parasites in Hae. spp. and Ixodes persulcatus ticks in the Baikal region and Far East of Russia	Rar VA, et al. 2014	English	Russia	Europe	I. persulcatus	questing	adult	nucleic acid test: Nested PCR	1125	5	0.444444
41	Yes	B. divergens	Genetic variability of Babesia parasites in Hae. spp. and Ixodes persulcatus ticks in the Baikal region and Far East of Russia	Rar VA, et al. 2014	English	Russia	Europe	Hae. concinna	questing	adult	nucleic acid test: Nested PCR	573	0	0
41	Yes	B. divergens	Genetic variability of Babesia parasites in Hae. spp. and Ixodes persulcatus ticks in the Baikal region and Far East of Russia	Rar VA, et al. 2014	English	Russia	Europe	D. nuttalli	questing	adult	nucleic acid test: Nested PCR	43	0	0
43	Yes	B. divergens	High-throughput screening of tick-borne pathogens in Europe	Michelet L, et al. 2014	English	France	Europe	I. ricinus	questing	nymph	nucleic acid test: Real-time PCR	7050	4	0.0567376
45	Yes	B. divergens	Interesting insights into the co-circulation of pathogens in Ixodes ricinus ticks from rodents, birds and in questing stages in middle Germany	Hildebrandt A, et al. 2010	English	Germany	Europe	I. ricinus	questing	adult	nucleic acid test: PCR	34	1	2.94118
46	Yes	B. divergens	Investigation of Tick-Borne Pathogens in Ixodes ricinus in a Peri-Urban Park in Lombardy (Italy) Reveals the Presence of Emerging Pathogens	Cafiso A, et al. 2021	English	Italy	Europe	I. ricinus	questing	nymph+adult	nucleic acid test: PCR	215	0	0
47	Yes	B. divergens	Isolation and amplification by polymerase chain reaction DNA of babesia microti and Babesia divergens in ticks in Poland	Skotarczak B, et al. 2001	English	Poland	Europe	I. ricinus	questing	adult	nucleic acid test: PCR	280	16	5.71429
47	Yes	B. divergens	Isolation and amplification by polymerase chain reaction DNA of babesia microti and Babesia divergens in ticks in Poland	Skotarczak B, et al. 2001	English	Poland	Europe	I. ricinus	questing	nymph	nucleic acid test: PCR	234	0	0
47	No	B. divergens	Isolation and amplification by polymerase chain reaction DNA of babesia microti and Babesia divergens in ticks in Poland	Skotarczak B, et al. 2001	English	Poland	Europe	I. ricinus	questing	larvae	nucleic acid test: PCR	19	0	0
51	No	B. divergens	Molecular detecting of piroplasms in feeding and questing Ixodes ricinus ticks	Adamska M, et al. 2017	English	Poland	Europe	I. ricinus	questing	adult	nucleic acid test: PCR	16	0	0
51	Yes	B. divergens	Molecular detecting of piroplasms in feeding and questing Ixodes ricinus ticks	Adamska M, et al. 2017	English	Poland	Europe	I. ricinus	questing	nymph	nucleic acid test: PCR	252	2	0.793651
51	No	B. divergens	Molecular detecting of piroplasms in feeding and questing Ixodes ricinus ticks	Adamska M, et al. 2017	English	Poland	Europe	I. ricinus	questing	larvae	nucleic acid test: PCR	103	0	0
52	Yes	B. divergens	Molecular detection and characterization of zoonotic and veterinary pathogens in ticks from Northeastern China	Wei F, et al. 2016	English	China	Asia	Hae. concinna	questing	adult	nucleic acid test: Nested PCR	412	0	0
52	Yes	B. divergens	Molecular detection and characterization of zoonotic and veterinary pathogens in ticks from Northeastern China	Wei F, et al. 2016	English	China	Asia	Hae. longicornis	questing	adult	nucleic acid test: Nested PCR	390	3	0.769231
52	Yes	B. divergens	Molecular detection and characterization of zoonotic and veterinary pathogens in ticks from Northeastern China	Wei F, et al. 2016	English	China	Asia	I. persulcatus	questing	adult	nucleic acid test: Nested PCR	1699	5	0.294291
58	Yes	B. divergens	Molecular identification of Babesia parasites isolated from Ixodes ricinus ticks collected in northwestern Poland	Pienia̧zek N, et al. 2006	English	Poland	Europe	I. ricinus	questing	not distinguished	nucleic acid test: PCR	1368	26	1.90058
60	Yes	B. divergens	Multiple infections in questing nymphs and adult female Ixodes ricinus ticks collected in a recreational forest in Denmark	Kirstine K, et al. 2019	English	Denmark	Europe	I. ricinus	questing	adult	nucleic acid test: PCR	504	0	0
60	Yes	B. divergens	Multiple infections in questing nymphs and adult female Ixodes ricinus ticks collected in a recreational forest in Denmark	Kirstine K, et al. 2019	English	Denmark	Europe	I. ricinus	questing	nymph	nucleic acid test: PCR	509	0	0
62	Yes	B. divergens	Occurrence of Babesia spp., Rickettsia spp. and Bartonella spp. in Ixodes ricinus in Bavarian public parks, Germany	Schorn S, et al. 2011	English	Germany	Europe	I. ricinus	questing	adult	nucleic acid test: PCR	3647	0	0
62	Yes	B. divergens	Occurrence of Babesia spp., Rickettsia spp. and Bartonella spp. in Ixodes ricinus in Bavarian public parks, Germany	Schorn S, et al. 2011	English	Germany	Europe	I. ricinus	questing	nymph	nucleic acid test: PCR	1932	1	0.0517598
62	No	B. divergens	Occurrence of Babesia spp., Rickettsia spp. and Bartonella spp. in Ixodes ricinus in Bavarian public parks, Germany	Schorn S, et al. 2011	English	Germany	Europe	I. ricinus	questing	larvae	nucleic acid test: PCR	1024	0	0
64	Yes	B. divergens	Occurrence of tick-borne pathogens in questing Ixodes ricinus ticks from Wester Ross, Northwest Scotland	Olsthoorn F, et al. 2021	English	Scotland	Europe	I. ricinus	questing	nymph	nucleic acid test: Real-time PCR	2828	3	0.106082
66	Yes	B. divergens	PCR detection of Babesia microti and Babesia divergens in ticks	Bogumila S, et al. 2001	English	Poland	Europe	I. ricinus	questing	not distinguished	nucleic acid test: PCR	533	16	3.00188
69	Yes	B. divergens	Presence of potentially pathogenic Babesia sp. for human in Ixodes ricinus in Switzerland	Casati S, et al. 2006	English	Switzerland	Europe	I. ricinus	questing	adult	nucleic acid test: PCR	382	0	0
69	Yes	B. divergens	Presence of potentially pathogenic Babesia sp. for human in Ixodes ricinus in Switzerland	Casati S, et al. 2006	English	Switzerland	Europe	I. ricinus	questing	nymph	nucleic acid test: PCR	483	0	0
72	Yes	B. divergens	Prevalence and diversity of Babesia spp. in questing Ixodes ricinus ticks from Norway	Øines Ø, et al. 2012	English	Norway	Europe	I. ricinus	questing	adult	nucleic acid test: Real-time PCR	1207	1	0.08285
72	Yes	B. divergens	Prevalence and diversity of Babesia spp. in questing Ixodes ricinus ticks from Norway	Øines Ø, et al. 2012	English	Norway	Europe	I. ricinus	questing	nymph	nucleic acid test: Real-time PCR	701	1	0.142653
74	Yes	B. divergens	Prevalence and phylogenetic analysis of Babesia spp. in Ixodes ricinus and Ixodes persulcatus ticks in Latvia	Capligina V, et al. 2016	English	Latvia	Europe	I. persulcatus	questing	adult	nucleic acid test: Nested PCR	538	0	0
74	Yes	B. divergens	Prevalence and phylogenetic analysis of Babesia spp. in Ixodes ricinus and Ixodes persulcatus ticks in Latvia	Capligina V, et al. 2016	English	Latvia	Europe	I. ricinus	questing	adult	nucleic acid test: Nested PCR	251	0	0
74	Yes	B. divergens	Prevalence and phylogenetic analysis of Babesia spp. in Ixodes ricinus and Ixodes persulcatus ticks in Latvia	Capligina V, et al. 2016	English	Latvia	Europe	I. persulcatus	questing	nymph	nucleic acid test: Nested PCR	155	0	0
74	Yes	B. divergens	Prevalence and phylogenetic analysis of Babesia spp. in Ixodes ricinus and Ixodes persulcatus ticks in Latvia	Capligina V, et al. 2016	English	Latvia	Europe	I. ricinus	questing	nymph	nucleic acid test: Nested PCR	181	0	0
75	Yes	B. divergens	Prevalence of Anaplasma phagocytophilum and Babesia divergens in Ixodes ricinus ticks from Lithuania and Norway	Jana R, et al. 2008	English	Norway	Europe	I. ricinus	questing	adult	nucleic acid test: PCR	117	5	4.2735
80	Yes	B. divergens	Prevalence of three zoonotic Babesia species in Ixodes ricinus (Linné, 1758) nymphs in a suburban forest in Switzerland	Gigandet L, et al. 2011	English	Switzerland	Europe	I. ricinus	questing	nymph	nucleic acid test: PCR	2568	4	0.155763
91	Yes	B. divergens	Spread of ticks and tick-borne diseases in Germany due to global warming	Hartelt K, et al. 2008	English	Germany	Europe	I. ricinus	questing	nymph+adult	nucleic acid test: PCR	3113	27	0.867331
92	Yes	B. divergens	The Babesia divergens Asia Lineage Is Maintained through Enzootic Cycles between Ixodes persulcatus and Sika Deer in Hokkaido, Japan	Zamoto NA, et al. 2018	English	Japan	Asia	I. persulcatus	questing	adult	nucleic acid test: PCR	845	11	1.30178
92	Yes	B. divergens	The Babesia divergens Asia Lineage Is Maintained through Enzootic Cycles between Ixodes persulcatus and Sika Deer in Hokkaido, Japan	Zamoto NA, et al. 2018	English	Japan	Asia	I. ovatus	questing	adult	nucleic acid test: PCR	595	0	0
101	Yes	B. divergens	The situation of mice and ticks infected by Babesia microtic	Fan DH, et al. 2012	Chinese	China	Asia	Hae. concinna	questing	not distinguished	nucleic acid test: PCR	164	1	0.609756
101	Yes	B. divergens	The situation of mice and ticks infected by Babesia microtic	Fan DH, et al. 2012	Chinese	China	Asia	I. persulcatus	questing	not distinguished	nucleic acid test: PCR	559	24	4.29338
104	No	B. divergens	Transmission of babesia microti by ticks in Tengchong	Li LH, et al. 2016	Chinese	China	Asia	Rh. microplus	questing	larvae	nucleic acid test: Nested PCR	459	0	0
104	No	B. divergens	Transmission of babesia microti by ticks in Tengchong	Li LH, et al. 2016	Chinese	China	Asia	Hae. longicornis	questing	larvae	nucleic acid test: Nested PCR	62	0	0
104	No	B. divergens	Transmission of babesia microti by ticks in Tengchong	Li LH, et al. 2016	Chinese	China	Asia	Hae. concinna	questing	larvae	nucleic acid test: Nested PCR	4	0	0
2	Yes	B. venatorum	A three-years assessment of Ixodes ricinus-borne pathogens in a French peri-urban forest	Lejal E, et al. 2019	English	France	Europe	I. ricinus	questing	nymph	nucleic acid test: Real-time PCR	998	15	1.50301
4	Yes	B. venatorum	Abundance of questing ticks and molecular evidence for pathogens in ticks in three parks of Emilia-Romagna region of Northern Italy	Aureli S, et al. 2015	English	Italy	Europe	I. ricinus	questing	adult	nucleic acid test: Real-time PCR	52	0	0
4	No	B. venatorum	Abundance of questing ticks and molecular evidence for pathogens in ticks in three parks of Emilia-Romagna region of Northern Italy	Aureli S, et al. 2015	English	Italy	Europe	I. acuminatus	questing	adult	nucleic acid test: Real-time PCR	3	0	0
4	Yes	B. venatorum	Abundance of questing ticks and molecular evidence for pathogens in ticks in three parks of Emilia-Romagna region of Northern Italy	Aureli S, et al. 2015	English	Italy	Europe	I. ricinus	questing	nymph	nucleic acid test: Real-time PCR	1165	2	0.171674
4	No	B. venatorum	Abundance of questing ticks and molecular evidence for pathogens in ticks in three parks of Emilia-Romagna region of Northern Italy	Aureli S, et al. 2015	English	Italy	Europe	I. ricinus	questing	larvae	nucleic acid test: Real-time PCR	320	0	0
4	No	B. venatorum	Abundance of questing ticks and molecular evidence for pathogens in ticks in three parks of Emilia-Romagna region of Northern Italy	Aureli S, et al. 2015	English	Italy	Europe	D. marginatus	questing	larvae	nucleic acid test: Real-time PCR	1	0	0
4	No	B. venatorum	Abundance of questing ticks and molecular evidence for pathogens in ticks in three parks of Emilia-Romagna region of Northern Italy	Aureli S, et al. 2015	English	Italy	Europe	Hy. marginatu	questing	larvae	nucleic acid test: Real-time PCR	3	0	0
10	No	B. venatorum	Babesia species in questing Ixodes ricinus, Sweden	Karlsson ME, et al. 2016	English	Sweden	Europe	I. ricinus	questing	larvae	nucleic acid test: PCR	10	0	0
10	Yes	B. venatorum	Babesia species in questing Ixodes ricinus, Sweden	Karlsson ME, et al. 2016	English	Sweden	Europe	I. ricinus	questing	nymph+adult	nucleic acid test: PCR	336	5	1.4881
11	Yes	B. venatorum	Babesia spp. in questing ticks from eastern Poland: prevalence and species diversity	Wójcik FA, et al. 2015	English	Poland	Europe	D. reticulatus	questing	adult	nucleic acid test: Nested PCR	582	0	0
11	Yes	B. venatorum	Babesia spp. in questing ticks from eastern Poland: prevalence and species diversity	Wójcik FA, et al. 2015	English	Poland	Europe	I. ricinus	questing	adult	nucleic acid test: Nested PCR	582	8	1.37457
11	Yes	B. venatorum	Babesia spp. in questing ticks from eastern Poland: prevalence and species diversity	Wójcik FA, et al. 2015	English	Poland	Europe	I. ricinus	questing	nymph	nucleic acid test: Nested PCR	271	2	0.738007
12	Yes	B. venatorum	Babesia spp. in ticks and wildlife in different habitat types of Slovakia	Hamšíková Z, et al.2016	English	Slovakia	Europe	I. ricinus	questing	not distinguished	nucleic acid test: PCR	5057	39	0.771208
15	Yes	B. venatorum	Broad-range survey of vector-borne pathogens and tick host identification of Ixodes ricinus from Southern Czech Republic	Honig V, et al. 2017	English	Czech Republic	Europe	I. ricinus	questing	nymph	nucleic acid test: PCR	435	3	0.689655
16	Yes	B. venatorum	Circulation of Babesia Species and Their Exposure to Humans through Ixodes Ricinus	Azagi T, et al. 2021	English	Netherlands	Europe	I. ricinus	questing	not distinguished	nucleic acid test: PCR	7944	60	0.755287
16	Yes	B. venatorum	Circulation of Babesia Species and Their Exposure to Humans through Ixodes Ricinus	Azagi T, et al. 2021	English	Netherlands	Europe	I. ricinus	questing	nymph+adult	nucleic acid test: Real-time PCR	17905	142	0.793075
19	Yes	B. venatorum	Co-infection of bacteria and protozoan parasites in Ixodes ricinus nymphs collected in the Alsace region, France	Nebbak A, et al. 2019	English	France	Europe	I. ricinus	questing	nymph	nucleic acid test: Real-time PCR	50	1	2
22	Yes	B. venatorum	Detection and characterization of babesia species in ixodes ticks in Estonia	Katargina O, et al. 2011	English	Estonia	Europe	I. persulcatus	questing	adult	nucleic acid test: PCR	577	0	0
22	Yes	B. venatorum	Detection and characterization of babesia species in ixodes ticks in Estonia	Katargina O, et al. 2011	English	Estonia	Europe	I. persulcatus	questing	nymph	nucleic acid test: PCR	361	0	0
22	Yes	B. venatorum	Detection and characterization of babesia species in ixodes ticks in Estonia	Katargina O, et al. 2011	English	Estonia	Europe	I. ricinus	questing	nymph+adult	nucleic acid test: PCR	1665	6	0.36036
23	Yes	B. venatorum	Detection and Isolation of Babesia Spp. in ticks in Heilongjiang provience of China	Zhang Y, et al. 2013	Chinese	China	Asia	Hae. concinna	questing	adult	nucleic acid test: PCR	461	1	0.21692
23	Yes	B. venatorum	Detection and Isolation of Babesia Spp. in ticks in Heilongjiang provience of China	Zhang Y, et al. 2013	Chinese	China	Asia	I. persulcatus	questing	adult	nucleic acid test: PCR	2380	15	0.630252
24	Yes	B. venatorum	Detection and quantification of Anaplasma phagocytophilum and Babesia spp. in Ixodes ricinus ticks from urban and rural environment, northern Poland, by real-time polymerase chain reaction	Stańczak J, et al. 2015	English	Poland	Europe	I. ricinus	questing	nymph+adult	nucleic acid test: Nested PCR	1875	32	1.70667
25	Yes	B. venatorum	Detection of Babesia EU1 in Ixodes ricinus ticks in northern Italy	Cassini R,, et al. 2010	English	Italy	Europe	I. ricinus	questing	nymph	nucleic acid test: PCR	138	3	2.17391
25	No	B. venatorum	Detection of Babesia EU1 in Ixodes ricinus ticks in northern Italy	Cassini R,, et al. 2010	English	Italy	Europe	I. ricinus	questing	larvae	nucleic acid test: PCR	217	0	0
28	Yes	B. venatorum	Detection of Babesia venatorum, Anaplasma phagocytophilum and Candidatus Neoehrlichia mikurensis in Ixodes persulcatus ticks from Mongolia	Karnath C, et al. 2016	English	Mongolia	Asia	I. persulcatus	questing	adult	nucleic acid test: PCR	262	9	3.43511
28	Yes	B. venatorum	Detection of Babesia venatorum, Anaplasma phagocytophilum and Candidatus Neoehrlichia mikurensis in Ixodes persulcatus ticks from Mongolia	Karnath C, et al. 2016	English	Mongolia	Asia	D. nuttalli	questing	adult	nucleic acid test: PCR	125	0	0
28	No	B. venatorum	Detection of Babesia venatorum, Anaplasma phagocytophilum and Candidatus Neoehrlichia mikurensis in Ixodes persulcatus ticks from Mongolia	Karnath C, et al. 2016	English	Mongolia	Asia	I. persulcatus	questing	nymph	nucleic acid test: PCR	13	0	0
31	Yes	B. venatorum	Detection of tick-borne pathogens in roe deer (Capreolus capreolus), in questing ticks (Ixodes ricinus), and in ticks infesting roe deer in southern Germany	Overzier E, et al. 2013	English	Germany	Europe	I. ricinus	questing	nymph+adult	nucleic acid test: Real-time PCR	199	3	1.50754
33	Yes	B. venatorum	Discovery of Novel Babesia Infections and Identification of Their Causative Agents	Jiang RR., et al. 2016	Chinese	China	Asia	Hae. concinna	questing	adult	nucleic acid test: PCR	553	0	0
33	Yes	B. venatorum	Discovery of Novel Babesia Infections and Identification of Their Causative Agents	Jiang RR., et al. 2016	Chinese	China	Asia	I. persulcatus	questing	adult	nucleic acid test: PCR	2538	17	0.669819
35	Yes	B. venatorum	Emergence and Epidemiology of Bovine Babesiosis Due to Babesia divergens on a Northern German Beef Production Farm	Springer A, et al. 2020	English	Germany	Europe	I. ricinus	questing	adult	nucleic acid test: PCR	227	1	0.440529
35	Yes	B. venatorum	Emergence and Epidemiology of Bovine Babesiosis Due to Babesia divergens on a Northern German Beef Production Farm	Springer A, et al. 2020	English	Germany	Europe	I. ricinus	questing	nymph	nucleic acid test: PCR	648	5	0.771605
35	No	B. venatorum	Emergence and Epidemiology of Bovine Babesiosis Due to Babesia divergens on a Northern German Beef Production Farm	Springer A, et al. 2020	English	Germany	Europe	I. ricinus	questing	larvae	nucleic acid test: PCR	555	0	0
37	Yes	B. venatorum	First detection of Babesia venatorum (EU1) in Ixodes persulcatus ticks in Mongolia	Tuvshintulga B, et al. 2015	English	Mongolia	Asia	I. persulcatus	questing	adult	nucleic acid test: Nested PCR	63	2	3.1746
38	Yes	B. venatorum	First evidence of Babesia venatorum and Babesia capreoli in questing Ixodes ricinus ticks in the Czech Republic	Venclikova K, et al. 2015	English	Czech Republic	Europe	I. ricinus	questing	adult	nucleic acid test: PCR	179	0	0
38	Yes	B. venatorum	First evidence of Babesia venatorum and Babesia capreoli in questing Ixodes ricinus ticks in the Czech Republic	Venclikova K, et al. 2015	English	Czech Republic	Europe	I. ricinus	questing	nymph	nucleic acid test: PCR	1924	2	0.10395
39	Yes	B. venatorum	Genetic Diversity and Coexistence of Babesia in Ticks (Acari: Ixodidae) from Northeastern China	Xia LY, et al. 2020	English	China	Asia	Hae. concinna	questing	adult	nucleic acid test: Nested PCR	461	0	0
39	Yes	B. venatorum	Genetic Diversity and Coexistence of Babesia in Ticks (Acari: Ixodidae) from Northeastern China	Xia LY, et al. 2020	English	China	Asia	I. persulcatus	questing	adult	nucleic acid test: Nested PCR	2380	11	0.462185
40	Yes	B. venatorum	Genetic diversity of Babesia in Ixodes persulcatus and small mammals from North Ural and West Siberia, Russia	Rar VA, et al. 2011	English	Russia	Europe	I. persulcatus	questing	adult	nucleic acid test: PCR	789	12	1.52091
41	Yes	B. venatorum	Genetic variability of Babesia parasites in Hae. spp. and Ixodes persulcatus ticks in the Baikal region and Far East of Russia	Rar VA, et al. 2014	English	Russia	Europe	I. persulcatus	questing	adult	nucleic acid test: Nested PCR	1125	11	0.977778
41	Yes	B. venatorum	Genetic variability of Babesia parasites in Hae. spp. and Ixodes persulcatus ticks in the Baikal region and Far East of Russia	Rar VA, et al. 2014	English	Russia	Europe	Hae. concinna	questing	adult	nucleic acid test: Nested PCR	573	0	0
41	Yes	B. venatorum	Genetic variability of Babesia parasites in Hae. spp. and Ixodes persulcatus ticks in the Baikal region and Far East of Russia	Rar VA, et al. 2014	English	Russia	Europe	D. nuttalli	questing	adult	nucleic acid test: Nested PCR	43	0	0
43	Yes	B. venatorum	High-throughput screening of tick-borne pathogens in Europe	Michelet L, et al. 2014	English	France	Europe	I. ricinus	questing	nymph	nucleic acid test: Real-time PCR	7050	33	0.468085
46	Yes	B. venatorum	Investigation of Tick-Borne Pathogens in Ixodes ricinus in a Peri-Urban Park in Lombardy (Italy) Reveals the Presence of Emerging Pathogens	Cafiso A, et al. 2021	English	Italy	Europe	I. ricinus	questing	nymph+adult	nucleic acid test: PCR	215	3	1.39535
49	Yes	B. venatorum	Low prevalence of zoonotic Babesia in small mammals and Ixodes ricinus in Brittany, France	Jouglin, M. et al. 2017	English	France	Europe	I. ricinus	questing	nymph	nucleic acid test: Nested PCR	2620	13	0.496183
52	Yes	B. venatorum	Molecular detection and characterization of zoonotic and veterinary pathogens in ticks from Northeastern China	Wei F, et al. 2016	English	China	Asia	Hae. longicornis	questing	adult	nucleic acid test: Nested PCR	390	0	0
52	Yes	B. venatorum	Molecular detection and characterization of zoonotic and veterinary pathogens in ticks from Northeastern China	Wei F, et al. 2016	English	China	Asia	Hae. concinna	questing	adult	nucleic acid test: Nested PCR	412	0	0
52	Yes	B. venatorum	Molecular detection and characterization of zoonotic and veterinary pathogens in ticks from Northeastern China	Wei F, et al. 2016	English	China	Asia	I. persulcatus	questing	adult	nucleic acid test: Nested PCR	1699	20	1.17716
53	Yes	B. venatorum	Molecular detection and identification of piroplasms (Babesia spp. and Theileria spp.) and Anaplasma phagocytophilum in questing ticks from northwest Spain	Remesar S, et al. 2020	English	Spain	Europe	I. ricinus	questing	adult	nucleic acid test: Real-time PCR	404	5	1.23762
53	Yes	B. venatorum	Molecular detection and identification of piroplasms (Babesia spp. and Theileria spp.) and Anaplasma phagocytophilum in questing ticks from northwest Spain	Remesar S, et al. 2020	English	Spain	Europe	I. ricinus	questing	nymph	nucleic acid test: Real-time PCR	652	11	1.68712
54	Yes	B. venatorum	Molecular detection of emerging tick-borne pathogens in Vojvodina, Serbia	Aleksandar P, et al. 2016	English	Serbia	Europe	I. ricinus	questing	nymph+adult	nucleic acid test: PCR	26	2	7.69231
55	Yes	B. venatorum	Molecular detection of Rickettsia , Borrelia , and Babesia species in Ixodes ricinus sampled in northeastern, central, and insular areas of Italy	Lyda RC, et al. 2015	English	Italy	Europe	I. ricinus	questing	adult	nucleic acid test: PCR	341	1	0.293255
55	Yes	B. venatorum	Molecular detection of Rickettsia , Borrelia , and Babesia species in Ixodes ricinus sampled in northeastern, central, and insular areas of Italy	Lyda RC, et al. 2015	English	Italy	Europe	I. ricinus	questing	nymph	nucleic acid test: PCR	77	0	0
55	No	B. venatorum	Molecular detection of Rickettsia , Borrelia , and Babesia species in Ixodes ricinus sampled in northeastern, central, and insular areas of Italy	Lyda RC, et al. 2015	English	Italy	Europe	I. ricinus	questing	larvae	nucleic acid test: PCR	29	0	0
60	Yes	B. venatorum	Multiple infections in questing nymphs and adult female Ixodes ricinus ticks collected in a recreational forest in Denmark	Kirstine K, et al. 2019	English	Denmark	Europe	I. ricinus	questing	adult	nucleic acid test: PCR	504	4	0.793651
60	Yes	B. venatorum	Multiple infections in questing nymphs and adult female Ixodes ricinus ticks collected in a recreational forest in Denmark	Kirstine K, et al. 2019	English	Denmark	Europe	I. ricinus	questing	nymph	nucleic acid test: PCR	509	1	0.196464
61	Yes	B. venatorum	Occurrence and identification of risk areas of Ixodes ricinus-borne pathogens: a cost-effectiveness analysis in north-eastern Italy	Capelli G, et al. 2012	English	Italy	Europe	I. ricinus	questing	adult	nucleic acid test: Real-time PCR	193	1	0.518135
62	Yes	B. venatorum	Occurrence of Babesia spp., Rickettsia spp. and Bartonella spp. in Ixodes ricinus in Bavarian public parks, Germany	Schorn S, et al. 2011	English	Germany	Europe	I. ricinus	questing	adult	nucleic acid test: PCR	3647	19	0.520976
62	Yes	B. venatorum	Occurrence of Babesia spp., Rickettsia spp. and Bartonella spp. in Ixodes ricinus in Bavarian public parks, Germany	Schorn S, et al. 2011	English	Germany	Europe	I. ricinus	questing	nymph	nucleic acid test: PCR	1932	4	0.207039
62	No	B. venatorum	Occurrence of Babesia spp., Rickettsia spp. and Bartonella spp. in Ixodes ricinus in Bavarian public parks, Germany	Schorn S, et al. 2011	English	Germany	Europe	I. ricinus	questing	larvae	nucleic acid test: PCR	1024	2	0.195312
64	Yes	B. venatorum	Occurrence of tick-borne pathogens in questing Ixodes ricinus ticks from Wester Ross, Northwest Scotland	Olsthoorn F, et al. 2021	English	Scotland	Europe	I. ricinus	questing	nymph	nucleic acid test: Real-time PCR	2828	2	0.0707214
69	Yes	B. venatorum	Presence of potentially pathogenic Babesia sp. for human in Ixodes ricinus in Switzerland	Casati S, et al. 2006	English	Switzerland	Europe	I. ricinus	questing	adult	nucleic acid test: PCR	382	0	0
69	Yes	B. venatorum	Presence of potentially pathogenic Babesia sp. for human in Ixodes ricinus in Switzerland	Casati S, et al. 2006	English	Switzerland	Europe	I. ricinus	questing	nymph	nucleic acid test: PCR	483	2	0.414079
72	Yes	B. venatorum	Prevalence and diversity of Babesia spp. in questing Ixodes ricinus ticks from Norway	Øines Ø, et al. 2012	English	Norway	Europe	I. ricinus	questing	adult	nucleic acid test: Real-time PCR	1207	8	0.6628
72	Yes	B. venatorum	Prevalence and diversity of Babesia spp. in questing Ixodes ricinus ticks from Norway	Øines Ø, et al. 2012	English	Norway	Europe	I. ricinus	questing	nymph	nucleic acid test: Real-time PCR	701	4	0.570613
74	Yes	B. venatorum	Prevalence and phylogenetic analysis of Babesia spp. in Ixodes ricinus and Ixodes persulcatus ticks in Latvia	Capligina V, et al. 2016	English	Latvia	Europe	I. persulcatus	questing	adult	nucleic acid test: Nested PCR	538	3	0.557621
74	Yes	B. venatorum	Prevalence and phylogenetic analysis of Babesia spp. in Ixodes ricinus and Ixodes persulcatus ticks in Latvia	Capligina V, et al. 2016	English	Latvia	Europe	I. ricinus	questing	adult	nucleic acid test: Nested PCR	251	3	1.19522
74	Yes	B. venatorum	Prevalence and phylogenetic analysis of Babesia spp. in Ixodes ricinus and Ixodes persulcatus ticks in Latvia	Capligina V, et al. 2016	English	Latvia	Europe	I. persulcatus	questing	nymph	nucleic acid test: Nested PCR	155	0	0
74	Yes	B. venatorum	Prevalence and phylogenetic analysis of Babesia spp. in Ixodes ricinus and Ixodes persulcatus ticks in Latvia	Capligina V, et al. 2016	English	Latvia	Europe	I. ricinus	questing	nymph	nucleic acid test: Nested PCR	181	0	0
80	Yes	B. venatorum	Prevalence of three zoonotic Babesia species in Ixodes ricinus (Linné, 1758) nymphs in a suburban forest in Switzerland	Gigandet L, et al. 2011	English	Switzerland	Europe	I. ricinus	questing	nymph	nucleic acid test: PCR	2568	27	1.0514
83	Yes	B. venatorum	Prevalence of Tick-Borne Pathogens in Ixodes ricinus and D. reticulatus Ticks from Different Geographical Locations in Belarus	Reye AL, et al. 2013	English	Belarus	Europe	I. ricinus	questing	adult	nucleic acid test: PCR	289	2	0.692042
83	Yes	B. venatorum	Prevalence of Tick-Borne Pathogens in Ixodes ricinus and D. reticulatus Ticks from Different Geographical Locations in Belarus	Reye AL, et al. 2013	English	Belarus	Europe	D. reticulatus	questing	adult	nucleic acid test: PCR	164	0	0
85	Yes	B. venatorum	Prevalence of tick-borne pathogens in questing Ixodes ricinus ticks in urban and suburban areas of Switzerland	Oechslin CP, et al. 2017	English	Switzerland	Europe	I. ricinus	questing	not distinguished	nucleic acid test: Nested PCR	1079	6	0.55607
87	Yes	B. venatorum	Questing ticks in suburban forest are infected by at least six tick-borne pathogens	Reis C, et al. 2011	English	France	Europe	I. ricinus	questing	adult	nucleic acid test: PCR	191	3	1.57068
87	Yes	B. venatorum	Questing ticks in suburban forest are infected by at least six tick-borne pathogens	Reis C, et al. 2011	English	France	Europe	I. ricinus	questing	nymph	nucleic acid test: PCR	36	3	8.33333
92	Yes	B. venatorum	The Babesia divergens Asia Lineage Is Maintained through Enzootic Cycles between Ixodes persulcatus and Sika Deer in Hokkaido, Japan	Zamoto NA, et al. 2018	English	Japan	Asia	I. persulcatus	questing	adult	nucleic acid test: PCR	845	0	0
92	Yes	B. venatorum	The Babesia divergens Asia Lineage Is Maintained through Enzootic Cycles between Ixodes persulcatus and Sika Deer in Hokkaido, Japan	Zamoto NA, et al. 2018	English	Japan	Asia	I. ovatus	questing	adult	nucleic acid test: PCR	595	0	0
93	Yes	B. venatorum	The first detection of Babesia EU1 and Babesia canis canis in Ixodes ricinus ticks (Acari, Ixodidae) collected in urban and rural areas in northern Poland	Cieniuch S, et al. 2009	English	Poland	Europe	I. ricinus	questing	adult	nucleic acid test: Nested PCR	1078	13	1.20594
93	Yes	B. venatorum	The first detection of Babesia EU1 and Babesia canis canis in Ixodes ricinus ticks (Acari, Ixodidae) collected in urban and rural areas in northern Poland	Cieniuch S, et al. 2009	English	Poland	Europe	I. ricinus	questing	nymph	nucleic acid test: Nested PCR	314	0	0
103	No	B. venatorum	Ticks are more suitable than red foxes for monitoring zoonotic tick-borne pathogens in northeastern Italy	Da RG, et al. 2018	English	Italy	Europe	I. ricinus	questing	larvae	nucleic acid test: Real-time PCR	330	0	0
103	Yes	B. venatorum	Ticks are more suitable than red foxes for monitoring zoonotic tick-borne pathogens in northeastern Italy	Da RG, et al. 2018	English	Italy	Europe	I. ricinus	questing	nymph+adult	nucleic acid test: Real-time PCR	2248	1	0.044484
44	Yes	B. crassa	Human babesiosis caused by a Babesia crassa-like pathogen: A case series	Na J, et al. 2018	English	China	Asia	I. persulcatus	questing	adult	nucleic acid test: PCR	1296	4	0.31
44	Yes	B. crassa	Human babesiosis caused by a Babesia crassa-like pathogen: A case series	Na J, et al. 2018	English	China	Asia	H. concinna	questing	adult	nucleic acid test: PCR	252	1	0.4
105	Yes	B. crassa	Turkey tick news: A molecular investigation into the presence of tick-borne pathogens in host-seeking ticks in Anatolia; Initial evidence of putative vectors and pathogens, and footsteps of a secretly rising vector tick,Haemaphysalis parva	Omer O, et al. 2020	English	Turkey	Europe	Hae. parva	questing	adult	nucleic acid test: PCR	793	8	1.00883
106	No	B. microti	A molecular survey of Babesia spp. and Theileria spp. in red foxes (Vulpes vulpes) and their ticks from Thuringia, Germany	Najm NA, et al. 2014	English	Germany	Europe	I. ricinus	infesting	adult	nucleic acid test: PCR	795	3	0.377358
106	No	B. microti	A molecular survey of Babesia spp. and Theileria spp. in red foxes (Vulpes vulpes) and their ticks from Thuringia, Germany	Najm NA, et al. 2014	English	Germany	Europe	I. ricinus	infesting	nymph	nucleic acid test: PCR	75	1	1.33333
106	No	B. microti	A molecular survey of Babesia spp. and Theileria spp. in red foxes (Vulpes vulpes) and their ticks from Thuringia, Germany	Najm NA, et al. 2014	English	Germany	Europe	I. canisuga	infesting	nymph	nucleic acid test: PCR	430	1	0.232558
106	No	B. microti	A molecular survey of Babesia spp. and Theileria spp. in red foxes (Vulpes vulpes) and their ticks from Thuringia, Germany	Najm NA, et al. 2014	English	Germany	Europe	I. hexagonus	infesting	nymph	nucleic acid test: PCR	284	1	0.352113
108	No	B. microti	Anaplasma phagocytophilum, Babesia microti, and Borrelia burgdorferi in Ixodes scapularis, Southern Coastal Maine	Holman MS, et al. 2004	English	U.S.	North America	I. scapularis	infesting	nymph+adult	nucleic acid test: PCR	394	3	0.761421
111	No	B. microti	Babesia microti and Borrelia bissettii transmission by Ixodes spinipalpis ticks among prairie voles, Microtus ochrogaster, in Colorado	Burkot TR, et al.2000	English	U.S.	North America	I. spinipalpis	infesting	nymph	nucleic acid test: PCR	125	4	3.2
9	No	B. microti	Babesia microti: Prevalence in wild rodents and Ixodes ricinus ticks from the Mazury Lakes District of north-eastern Poland	Siński E, et al. 2006	English	poland	Europe	I. ricinus	infesting	larvae	nucleic acid test: Nested PCR	1300	0	0
9	No	B. microti	Babesia microti: Prevalence in wild rodents and Ixodes ricinus ticks from the Mazury Lakes District of north-eastern Poland	Siński E, et al. 2006	English	poland	Europe	I. ricinus	infesting	nymph	nucleic acid test: Nested PCR	50	4	8
113	No	B. microti	Babesia spp. and other pathogens in ticks recovered from domestic dogs in Denmark	Stensvold CR, et al. 2015	English	Denmark	Europe	I. ricinus	infesting	adult	nucleic acid test: PCR	661	43	6.5053
115	No	B. microti	Babesia, Theileria, and Hepatozoon species in ticks infesting animal hosts in Romania	Andersson MO, et al. 2017	English	Romania	Europe	I. ricinus	infesting	nymph+adult	nucleic acid test: PCR	236	2	0.847458
116	No	B. microti	Bacterial and protozoal pathogens found in ticks collected from humans in Corum province of Turkey	Karasartova D, et al. 2018	English	Turkey	Europe	Rh. turanicus	infesting	not distinguished	nucleic acid test: PCR	34	0	0
116	No	B. microti	Bacterial and protozoal pathogens found in ticks collected from humans in Corum province of Turkey	Karasartova D, et al. 2018	English	Turkey	Europe	Rh. bursa	infesting	not distinguished	nucleic acid test: PCR	3	0	0
116	No	B. microti	Bacterial and protozoal pathogens found in ticks collected from humans in Corum province of Turkey	Karasartova D, et al. 2018	English	Turkey	Europe	D. marginatus	infesting	not distinguished	nucleic acid test: PCR	17	0	0
116	No	B. microti	Bacterial and protozoal pathogens found in ticks collected from humans in Corum province of Turkey	Karasartova D, et al. 2018	English	Turkey	Europe	Hy. marginatu	infesting	not distinguished	nucleic acid test: PCR	164	3	1.82927
117	No	B. microti	Borrelia, Anaplasma, Rickettsia and Babesia species in Ixodes ricinus ticks, collected from birds on a conservation island in the Baltic Sea	Meier F, et al. 2009	English	Germany	Europe	I. ricinus	infesting	nymph	nucleic acid test: PCR	134	2	1.49254
117	No	B. microti	Borrelia, Anaplasma, Rickettsia and Babesia species in Ixodes ricinus ticks, collected from birds on a conservation island in the Baltic Sea	Meier F, et al. 2009	English	Germany	Europe	I. ricinus	infesting	larvae	nucleic acid test: PCR	56	2	3.57143
14	No	B. microti	Broad-range survey of tick-borne pathogens from southern Germany	Eshoo M, et al. 2010	English	Germany	Europe	I. ricinus	infesting	nymph+adult	nucleic acid test: Nested PCR	124	1	0.806452
118	No	B. microti	Classification of ticks collected from horses in the Netherlands in 2008-2009 and identification of the (zoonotic) agents they contain	Butler CM, et al. 2016	English	Netherlands	Europe	Ixodes spp	infesting	nymph	nucleic acid test: PCR	72	0	0
118	No	B. microti	Classification of ticks collected from horses in the Netherlands in 2008-2009 and identification of the (zoonotic) agents they contain	Butler CM, et al. 2016	English	Netherlands	Europe	Ixodes spp	infesting	adult	nucleic acid test: PCR	57	1	1.75439
121	No	B. microti	Detection of human bacterial pathogens in ticks collected from Louisiana black bears ( Ursus americanus luteolus )	Brian FL, et al. 2013	English	U.S.	North America	I. scapularis	infesting	adult	nucleic acid test: PCR	18	0	0
122	No	B. microti	Detection of microbial agents in ticks collected from migratory birds in central Italy	Toma L, et al. 2014	English	Italy	Europe	Hy. marginatu	infesting	adult	nucleic acid test: PCR	37	1	2.7027
122	No	B. microti	Detection of microbial agents in ticks collected from migratory birds in central Italy	Toma L, et al. 2014	English	Italy	Europe	I. ricinus	infesting	adult	nucleic acid test: PCR	1	1	100
30	No	B. microti	Detection of protozoans Babesia microti and Toxoplasma gondii and their co-existence in ticks (Acari: Ixodida) collected in Tarnogórski district (Upper Silesia, Poland)	Asman M, et al. 2015	English	poland	Europe	I. ricinus	infesting	nymph+adult	nucleic acid test: Nested PCR	54	23	42.5926
123	No	B. microti	Detection of selected pathogens in ticks collected from cats and dogs in the Wrocław Agglomeration, South-West Poland	Król N, et al. 2016	English	Poland	Europe	I. ricinus	infesting	adult	nucleic acid test: PCR	127	9	7.08661
124	No	B. microti	Detection of tick and tick-borne pathogen in some ports of Inner Mongolia	Hao GF, et al. 2009	Chinese	Inner Mongolia	Asia	D. nuttalli	Questing+infesting	not distinguished	nucleic acid test: PCR	129	6	4.65116
124	No	B. microti	Detection of tick and tick-borne pathogen in some ports of Inner Mongolia	Hao GF, et al. 2009	Chinese	Inner Mongolia	Asia	Rh. microplus	Questing+infesting	not distinguished	nucleic acid test: PCR	679	5	0.736377
31	No	B. microti	Detection of tick-borne pathogens in roe deer (Capreolus capreolus), in questing ticks (Ixodes ricinus), and in ticks infesting roe deer in southern Germany	Overzier E, et al. 2013	English	Germany	Europe	I. ricinus	infesting	adult	nucleic acid test: Real-time PCR	331	28	8.45921
129	No	B. microti	Established and emerging pathogens in Ixodes ricinus ticks collected from birds on a conservation island in the Baltic Sea	Franke J, et al. 2010	English	Germany	Europe	I. ricinus	infesting	larvae	nucleic acid test: PCR	56	2	3.57143
129	No	B. microti	Established and emerging pathogens in Ixodes ricinus ticks collected from birds on a conservation island in the Baltic Sea	Franke J, et al. 2010	English	Germany	Europe	I. ricinus	infesting	nymph	nucleic acid test: PCR	134	2	1.49254
130	No	B. microti	Evaluation of PCR-based diagnostic methods for identifying Babesia in ticks	Wei FR, et al. 2015	Chinese	China	Asia	unknown	infesting	not distinguished	nucleic acid test: Nested PCR	184	7	3.80435
131	No	B. microti	Exposure to Tick-Borne Pathogens in Cats and Dogs Infested With Ixodes scapularis in Quebec: An 8-Year Surveillance Study	Duplaix L, et al. 2021	English	Canada	North America	I. scapularis	infesting	not distinguished	nucleic acid test: Real-time PCR	13733	14	0.101944
132	No	B. microti	Golden jackals (Canis aureus) as hosts for ticks and tick-borne pathogens in Serbia	Sukara R, et al. 2018	English	Serbia	Europe	I. ricinus	infesting	adult	nucleic acid test: Real-time PCR	64	1	1.5625
133	No	B. microti	Harvested White-Tailed Deer as Sentinel Hosts for Early Establishing Ixodes scapularis Populations and Risk from Vector-Borne Zoonoses in Southeastern Canada	Bouchard C, et al. 2013	English	Canada	North America	I. scapularis	infesting	adult	nucleic acid test: PCR	243	0	0
42	No	B. microti	High prevalence of Babesia microti 'Munich' type in small mammals from an Ixodes persulcatus/Ixodes trianguliceps sympatric area in the Omsk region, Russia	Rar V, et al.2016	English	Russia	Europe	I. persulcatus	infesting	adult	nucleic acid test: Nested PCR	84	0	0
42	No	B. microti	High prevalence of Babesia microti 'Munich' type in small mammals from an Ixodes persulcatus/Ixodes trianguliceps sympatric area in the Omsk region, Russia	Rar V, et al.2016	English	Russia	Europe	I. trianguliceps	infesting	adult	nucleic acid test: Nested PCR	20	0	0
134	No	B. microti	Human babesiosis on Nantucket island: Prevalence of Babesia microti in ticks	Piesman J, et al. 1980	English	U.S.	North America	I. dammini	infesting	nymph	direct smear of salivary gland	86	4	4.65116
137	No	B. microti	Infections of piroplasms in different hosts in xinyang, HeNan province	Chen Z, et al. 2014	English	China	Asia	Rh. microplus	infesting	adult	nucleic acid test: Nested PCR	10	0	0
137	No	B. microti	Infections of piroplasms in different hosts in xinyang, HeNan province	Chen Z, et al. 2014	Chinese	China	Asia	Hae. longicornis	infesting	adult	nucleic acid test: Nested PCR	298	1	0.33557
45	No	B. microti	Interesting insights into the co-circulation of pathogens in Ixodes ricinus ticks from rodents, birds and in questing stages in middle Germany	Hildebrandt A, et al. 2010	English	Germany	Europe	I. ricinus	infesting	larvae	nucleic acid test: PCR	320	3	0.9375
45	No	B. microti	Interesting insights into the co-circulation of pathogens in Ixodes ricinus ticks from rodents, birds and in questing stages in middle Germany	Hildebrandt A, et al. 2010	English	Germany	Europe	I. ricinus	infesting	nymph	nucleic acid test: PCR	140	1	0.714286
138	No	B. microti	Investigation on carrying Tick-borne Pathogensin some areas of Northern China	Wang N, et al. 2021	Chinese	China	Asia	Hae. longicornis	infesting	not distinguished	nucleic acid test: Nested PCR	144	1	0.694444
139	No	B. microti	Ixodes trianguliceps: seasonal abundance and role in the epidemiology of Babesia microti infection in north-western England	Hussein SH, et al. 2016	English	China	Asia	I. trianguliceps	infesting	not distinguished	unknown	1860	641	34.4624
141	No	B. microti	Molecular Detection of Tick-Borne Pathogens in Humans with Tick Bites and Erythema Migrans, in the Netherlands	Jahfari S, et al. 2016	English	Netherlands	Europe	I. ricinus	infesting	not distinguished	nucleic acid test: PCR	314	6	1.91083
142	No	B. microti	Molecular detection of tick-borne pathogens in ticks collected from pets in selected mountainous areas of Tatra County (Tatra Mountains, Poland)	Kocoń A, et al. 2020	English	Poland	Europe	I. ricinus	infesting	not distinguished	nucleic acid test: Nested PCR	119	29	24.3697
143	No	B. microti	Molecular evidence for bacterial and protozoan pathogens in hard ticks from Romania	Ionita M, et al. 2013	English	Romania	Europe	I. ricinus	infesting	adult	nucleic acid test: Real-time PCR	134	2	1.49254
144	No	B. microti	Molecular examinations of Babesia microti in rodents and rodent-attached ticks from urban and sylvatic habitats in Germany	Obiegala A, et al.2015	English	Germany	Europe	I. ricinus	infesting	nymph	nucleic acid test: PCR	227	2	0.881057
144	No	B. microti	Molecular examinations of Babesia microti in rodents and rodent-attached ticks from urban and sylvatic habitats in Germany	Obiegala A, et al.2015	English	Germany	Europe	I. ricinus	infesting	larvae	nucleic acid test: PCR	3023	0	0
144	No	B. microti	Molecular examinations of Babesia microti in rodents and rodent-attached ticks from urban and sylvatic habitats in Germany	Obiegala A, et al.2015	English	Germany	Europe	I. trianguliceps	infesting	nymph	nucleic acid test: PCR	5	1	20
144	No	B. microti	Molecular examinations of Babesia microti in rodents and rodent-attached ticks from urban and sylvatic habitats in Germany	Obiegala A, et al.2015	English	Germany	Europe	I. trianguliceps	infesting	nymph	nucleic acid test: PCR	2	0	0
144	No	B. microti	Molecular examinations of Babesia microti in rodents and rodent-attached ticks from urban and sylvatic habitats in Germany	Obiegala A, et al.2015	English	Germany	Europe	D. reticulatus	infesting	nymph	nucleic acid test: PCR	35	0	0
144	No	B. microti	Molecular examinations of Babesia microti in rodents and rodent-attached ticks from urban and sylvatic habitats in Germany	Obiegala A, et al.2015	English	Germany	Europe	D. reticulatus	infesting	nymph	nucleic acid test: PCR	98	0	0
147	No	B. microti	Molecular investigation of tick-borne pathogens in ticks removed from tick-bitten humans in the southwestern region of the Republic of Korea	Bang MS, et al. 2021	English	Korea	Asia	A. testudinarium	infesting	adult	nucleic acid test: PCR	33	3	9.09091
149	No	B. microti	Passive and active surveillance for Ixodes scapularis (Acari: Ixodidae) in Saskatchewan, Canada	Neil BC, et al. 2019	English	Canada	North America	I. scapularis	infesting	adult	nucleic acid test: Real-time PCR	65	0	0
150	No	B. microti	Passive Surveillance of Ixodes scapularis (Say), Their Biting Activity, and Associated Pathogens in Massachusetts	Xu G, et al. 2016	English	U.S.	North America	I. scapularis	infesting	not distinguished	nucleic acid test: PCR	3551	64	1.80231
151	No	B. microti	Passive Tick Surveillance: Exploring Spatiotemporal Associations of Borrelia burgdorferi (Spirochaetales: Spirochaetaceae), Babesia microti (Piroplasmida: Babesiidae), and Anaplasma phagocytophilum (Rickettsiales: Anaplasmataceae) Infection in Ixodes scapularis (Acari: Ixodidae)	Little EAH, et al. 2020	English	U.S.	North America	I. scapularis	infesting	adult	nucleic acid test: PCR	8084	370	4.57694
151	No	B. microti	Passive Tick Surveillance: Exploring Spatiotemporal Associations of Borrelia burgdorferi (Spirochaetales: Spirochaetaceae), Babesia microti (Piroplasmida: Babesiidae), and Anaplasma phagocytophilum (Rickettsiales: Anaplasmataceae) Infection in Ixodes scapularis (Acari: Ixodidae)	Little EAH, et al. 2020	English	U.S.	North America	I. scapularis	infesting	nymph	nucleic acid test: PCR	3170	101	3.18612
152	No	B. microti	Pathogen Coinfections Harbored by Adult Ixodes scapularis from White-Tailed Deer Compared with Questing Adults Across Sites in Maryland, USA	Milholland MT, et al. 2020	English	U.S.	North America	I. scapularis	infesting	adult	nucleic acid test: Real-time PCR	573	8	1.39616
153	No	B. microti	Pathogens and symbionts in ticks: prevalence of Anaplasma phagocytophilum (Ehrlichia sp.), Wolbachia sp., Rickettsia sp., and Babesia sp. in Southern Germany	Kathrin H, et al. 2004	English	Germany	Europe	I. ricinus	unknown	nymph+adult	nucleic acid test: PCR	3113	28	0.899454
153	No	B. microti	Pathogens and symbionts in ticks: prevalence of Anaplasma phagocytophilum (Ehrlichia sp.), Wolbachia sp., Rickettsia sp., and Babesia sp. in Southern Germany	Kathrin H, et al. 2004	English	Germany	Europe	I. ricinus	unknown	nymph+adult	nucleic acid test: PCR	3113	3	0.0963701
154	No	B. microti	Pathogens of emerging tick-borne diseases, anaplasma phagocytophilum, rickettsia spp., and babesia spp., in ixodes ticks collected from rodents at four sites in Switzerland (Canton of Bern)	Burri C, et al. 2011	English	Switzerland	Europe	I. ricinus	infesting	nymph	nucleic acid test: PCR	465	2	0.430108
68	No	B. microti	Presence of Candidatus Neoehrlichia mikurensis and Babesia microti in rodents and two tick species (Ixodes ricinus and Ixodes trianguliceps) in Slovakia	Blaňarová L, et al. 2016	English	Slovakia	Europe	I. ricinus	infesting	adult	nucleic acid test: PCR	46	4	8.69565
68	No	B. microti	Presence of Candidatus Neoehrlichia mikurensis and Babesia microti in rodents and two tick species (Ixodes ricinus and Ixodes trianguliceps) in Slovakia	Blaňarová L, et al. 2016	English	Slovakia	Europe	I. ricinus	infesting	nymph	nucleic acid test: PCR	630	33	5.2381
69	No	B. microti	Presence of potentially pathogenic Babesia sp. for human in Ixodes ricinus in Switzerland	Casati S, et al. 2006	English	Switzerland	Europe	I. ricinus	infesting	nymph+adult	nucleic acid test: PCR	294	0	0
155	No	B. microti	Prevalence and distribution of Borrelia and Babesia species in ticks feeding on dogs in the U.K	Abdullah S, et al. 2018	English	UK	Europe	I. ricinus	infesting	adult	nucleic acid test: PCR	4316	1	0.0231696
157	No	B. microti	Prevalence of Infection and Co-Infection and Presence of Rickettsial Endosymbionts in Ixodes Scapularis (Acari: Ixodidae) in Connecticut, USA	Pokutnaya D, et al. 2020	English	U.S.	North America	I. scapularis	infesting	adult	nucleic acid test: PCR	234	11	4.70085
157	No	B. microti	Prevalence of Infection and Co-Infection and Presence of Rickettsial Endosymbionts in Ixodes Scapularis (Acari: Ixodidae) in Connecticut, USA	Pokutnaya D, et al. 2020	English	U.S.	North America	I. scapularis	infesting	nymph	nucleic acid test: PCR	228	13	5.70175
83	No	B. microti	Prevalence of Tick-Borne Pathogens in Ixodes ricinus and D. reticulatus Ticks from Different Geographical Locations in Belarus	Reye AL, et al. 2013	English	Belarus	Europe	I. ricinus	infesting	adult	nucleic acid test: PCR	38	0	0
83	No	B. microti	Prevalence of Tick-Borne Pathogens in Ixodes ricinus and D. reticulatus Ticks from Different Geographical Locations in Belarus	Reye AL, et al. 2013	English	Belarus	Europe	D. reticulatus	infesting	adult	nucleic acid test: PCR	62	0	0
158	No	B. microti	Prevalence of tick-borne pathogens in ticks collected from migratory birds in Latvia	Capligina V, et al. 2014	English	Latvia	Europe	I. ricinus	infesting	larvae+nymph	nucleic acid test: Nested PCR	93	1	1.07527
159	No	B. microti	Prevalence of tick-borne pathogens in ticks from migratory birds in republic of Moldova	Morozov AC, et al. 2014	English	Moldova	Europe	I. ricinus	infesting	not distinguished	nucleic acid test: PCR	124	2	1.6129
89	No	B. microti	Reservoir Competence of Wildlife Host Species for Babesia microti	Michelle H, et al. 2012	English	U.S.	North America	I. scapularis	infesting	not distinguished	nucleic acid test: Real-time PCR	3892	411	10.5601
160	No	B. microti	Seroprevalence of B abesia microti infection in C anadian blood donors	Sheila FO, et al. 2016	English	Canada	North America	I. scapularis	infesting	not distinguished	nucleic acid test: PCR	12014	14	0.116531
161	No	B. microti	Statewide Passive Surveillance of Ixodes scapularis and Associated Pathogens in Maine	Rounsville TF, et al. 2021	English	U.S.	North America	I. scapularis	infesting	nymph	nucleic acid test: Real-time PCR	553	29	5.24412
161	No	B. microti	Statewide Passive Surveillance of Ixodes scapularis and Associated Pathogens in Maine	Rounsville TF, et al. 2021	English	U.S.	North America	I. scapularis	infesting	adult	nucleic acid test: Real-time PCR	1443	94	6.51421
164	No	B. microti	The Molecular Evidence of Babesia microti in Hard Ticks Removed from Dogs in Warsaw (central Poland)	Zygner W, et al. 2010	English	Poland	Europe	I. ricinus	infesting	adult	nucleic acid test: PCR	193	11	5.69948
165	No	B. microti	The potential role of migratory birds in transmission cycles of Babesia spp., Anaplasma phagocytophilum, and Rickettsia spp	Hildebrandt A, et al. 2010	English	Germany	Europe	I. ricinus	infesting	nymph	nucleic acid test: PCR	134	2	1.49254
165	No	B. microti	The potential role of migratory birds in transmission cycles of Babesia spp., Anaplasma phagocytophilum, and Rickettsia spp	Hildebrandt A, et al. 2010	English	Germany	Europe	I. ricinus	infesting	larvae	nucleic acid test: PCR	56	2	3.57143
166	No	B. microti	The role of Ixodes trianguliceps tick larvae in circulation of Babesia microti in the Middle Urals	Nefedova VV, et al. 2013	English	Russia	Europe	I. trianguliceps	infesting	larvae	nucleic acid test: Nested PCR	834	15	1.79856
167	No	B. microti	The role of juvenile D. reticulatus ticks as vectors of microorganisms and the problem of 'meal contamination'	Dwużnik D, et al. 2019	English	Poland	Europe	D. reticulatus	infesting	nymph	nucleic acid test: Nested PCR	266	18	6.76692
101	No	B. microti	The situation of mice and ticks infected by Babesia microtic	Fan DH, et al. 2012	Chinese	China	Asia	I. persulcatus	infesting	larvae+nymph	nucleic acid test: PCR	8	2	25
168	No	B. microti	Three Babesia species in Ixodes ricinus ticks from migratory birds in Sweden	Wilhelmsson P, et al. 2021	English	Sweden	Europe	I. ricinus	infesting	nymph	nucleic acid test: Real-time PCR	532	10	1.8797
169	No	B. microti	Tick-borne pathogens and their reservoir hosts in northern Italy	Baráková I, et al. 2018	English	Italy	Europe	I. ricinus	infesting	nymph	nucleic acid test: Real-time PCR	35	1	2.85714
170	No	B. microti	Tick-borne pathogens in Ixodidae ticks collected from privately-owned dogs in Italy: a country-wide molecular survey	Zanet S, et al. 2020	English	Italy	Europe	I. ricinus	infesting	not distinguished	nucleic acid test: PCR	521	12	2.30326
172	No	B. microti	Ticks and associated pathogens collected from domestic animals in the Netherlands	Nijhof AM, et al. 2007	English	Netherlands	Europe	I. ricinus	infesting	adult	nucleic acid test: PCR	251	1	0.398406
104	No	B. microti	Transmission of babesia microti by ticks in Tengchong	Li LH, et al. 2016	Chinese	China	Asia	I. ovatus	infesting	adult	nucleic acid test: Nested PCR	186	12	6.45161
107	No	B. divergens	An outbreak of bovine babesiosis in February, 2019, triggered by above average winter temperatures in southern England and co-infection with Babesia divergens and Anaplasma phagocytophilum	Johnson N, et al. 2020	English	England	Europe	I. ricinus	infesting	adult	nucleic acid test: PCR	10	1	10
109	No	B. divergens	Babesia divergens -like organisms from free-ranging chamois ( Rupicapra r. rupicapra ) and roe deer ( Capreolus c. capreolus ) are distinct from B. divergens of cattle origin – An epidemiological and molecular genetic investigation	Nicole S, et al. 2008	English	Switzerland	Europe	I. ricinus	infesting	nymph+adult	nucleic acid test: PCR	853	1	0.117233
114	No	B. divergens	Babesia spp. identified by PCR in ticks collected from domestic and wild ruminants in southern Switzerland	Hilpertshauser H, et al. 2006	English	Switzerland	Europe	I. ricinus	infesting	adult	nucleic acid test: PCR	1974	6	0.303951
114	No	B. divergens	Babesia spp. identified by PCR in ticks collected from domestic and wild ruminants in southern Switzerland	Hilpertshauser H, et al. 2006	English	Switzerland	Europe	D. marginatus	infesting	adult	nucleic acid test: PCR	14	0	0
114	No	B. divergens	Babesia spp. identified by PCR in ticks collected from domestic and wild ruminants in southern Switzerland	Hilpertshauser H, et al. 2006	English	Switzerland	Europe	H. punctata	infesting	adult	nucleic acid test: PCR	2	0	0
117	No	B. divergens	Borrelia, Anaplasma, Rickettsia and Babesia species in Ixodes ricinus ticks, collected from birds on a conservation island in the Baltic Sea	Meier F, et al. 2009	English	Germany	Europe	I. ricinus	infesting	nymph	nucleic acid test: PCR	134	3	2.23881
117	No	B. divergens	Borrelia, Anaplasma, Rickettsia and Babesia species in Ixodes ricinus ticks, collected from birds on a conservation island in the Baltic Sea	Meier F, et al. 2009	English	Germany	Europe	I. ricinus	infesting	larvae	nucleic acid test: PCR	56	2	3.57143
118	No	B. divergens	Classification of ticks collected from horses in the Netherlands in 2008-2009 and identification of the (zoonotic) agents they contain	Butler CM, et al. 2016	English	Netherlands	Europe	Ixodes spp	infesting	nymph	nucleic acid test: PCR	72	4	5.55556
118	No	B. divergens	Classification of ticks collected from horses in the Netherlands in 2008-2009 and identification of the (zoonotic) agents they contain	Butler CM, et al. 2016	English	Netherlands	Europe	Ixodes spp	infesting	adult	nucleic acid test: PCR	57	2	3.50877
120	No	B. divergens	Detection of haemoparasites in cattle by reverse line blot hybridisation with a note on the distribution of ticks in Sicily	Georges K, et al.2001	English	Italy	Europe	Rh. bursa	infesting	not distinguished	nucleic acid test: PCR	25	0	0
124	No	B. divergens	Detection of tick and tick-borne pathogen in some ports of Inner Mongolia	Hao GF, et al. 2009	Chinese	Inner Mongolia	Asia	D. nuttalli	Questing+infesting	not distinguished	nucleic acid test: PCR	129	17	13.1783
124	No	B. divergens	Detection of tick and tick-borne pathogen in some ports of Inner Mongolia	Hao GF, et al. 2009	Chinese	Inner Mongolia	Asia	Rh. microplus	Questing+infesting	not distinguished	nucleic acid test: PCR	679	0	0
31	No	B. divergens	Detection of tick-borne pathogens in roe deer (Capreolus capreolus), in questing ticks (Ixodes ricinus), and in ticks infesting roe deer in southern Germany	Overzier E, et al. 2013	English	Germany	Europe	I. ricinus	infesting	adult	nucleic acid test: Real-time PCR	331	0	0
45	No	B. divergens	Interesting insights into the co-circulation of pathogens in Ixodes ricinus ticks from rodents, birds and in questing stages in middle Germany	Hildebrandt A, et al. 2010	English	Germany	Europe	I. ricinus	infesting	larvae	nucleic acid test: PCR	320	6	1.875
45	No	B. divergens	Interesting insights into the co-circulation of pathogens in Ixodes ricinus ticks from rodents, birds and in questing stages in middle Germany	Hildebrandt A, et al. 2010	English	Germany	Europe	I. ricinus	infesting	nymph	nucleic acid test: PCR	140	7	5
51	No	B. divergens	Molecular detecting of piroplasms in feeding and questing Ixodes ricinus ticks	Adamska M, et al. 2017	English	Poland	Europe	I. ricinus	infesting	adult	nucleic acid test: PCR	182	0	0
51	No	B. divergens	Molecular detecting of piroplasms in feeding and questing Ixodes ricinus ticks	Adamska M, et al. 2017	English	Poland	Europe	I. ricinus	infesting	adult	nucleic acid test: PCR	1555	1	0.0643087
141	No	B. divergens	Molecular Detection of Tick-Borne Pathogens in Humans with Tick Bites and Erythema Migrans, in the Netherlands	Jahfari S, et al. 2016	English	Netherlands	Europe	I. ricinus	infesting	not distinguished	nucleic acid test: PCR	314	1	0.318471
146	No	B. divergens	Molecular identification of tick-borne pathogens in Nigerian ticks	Ogo NI, et al. 2012	English	Nigerian states	Africa	A. variegatum	infesting	adult	nucleic acid test: PCR	153	1	0.653595
69	No	B. divergens	Presence of potentially pathogenic Babesia sp. for human in Ixodes ricinus in Switzerland	Casati S, et al. 2006	English	Switzerland	Europe	I. ricinus	infesting	nymph+adult	nucleic acid test: PCR	294	2	0.680272
155	No	B. divergens	Prevalence and distribution of Borrelia and Babesia species in ticks feeding on dogs in the U.K	Abdullah S, et al. 2018	English	UK	Europe	I. ricinus	infesting	adult	nucleic acid test: PCR	4316	2	0.0463392
158	No	B. divergens	Prevalence of tick-borne pathogens in ticks collected from migratory birds in Latvia	Capligina V, et al. 2014	English	Latvia	Europe	I. ricinus	infesting	larvae+nymph	nucleic acid test: Nested PCR	93	1	1.07527
165	No	B. divergens	The potential role of migratory birds in transmission cycles of Babesia spp., Anaplasma phagocytophilum, and Rickettsia spp	Hildebrandt A, et al. 2010	English	Germany	Europe	I. ricinus	infesting	nymph	nucleic acid test: PCR	134	2	1.49254
165	No	B. divergens	The potential role of migratory birds in transmission cycles of Babesia spp., Anaplasma phagocytophilum, and Rickettsia spp	Hildebrandt A, et al. 2010	English	Germany	Europe	I. ricinus	infesting	larvae	nucleic acid test: PCR	56	3	5.35714
101	No	B. divergens	The situation of mice and ticks infected by Babesia microtic	Fan DH, et al. 2012	Chinese	China	Asia	I. persulcatus	infesting	larvae+nymph	nucleic acid test: PCR	8	0	0
172	No	B. divergens	Ticks and associated pathogens collected from domestic animals in the Netherlands	Nijhof AM, et al. 2007	English	Netherlands	Europe	I. ricinus	infesting	adult	nucleic acid test: PCR	251	1	0.398406
174	No	B. divergens	Wild cervids are host for tick vectors of babesia species with zoonotic capability in Belgium	Lempereur L, et al. 2012	English	Belgium	Europe	I. ricinus	infesting	not distinguished	nucleic acid test: PCR	1023	3	0.293255
106	No	B. venatorum	A molecular survey of Babesia spp. and Theileria spp. in red foxes (Vulpes vulpes) and their ticks from Thuringia, Germany	Najm NA, et al. 2014	English	Germany	Europe	I. ricinus	infesting	nymph	nucleic acid test: PCR	75	0	0
106	No	B. venatorum	A molecular survey of Babesia spp. and Theileria spp. in red foxes (Vulpes vulpes) and their ticks from Thuringia, Germany	Najm NA, et al. 2014	English	Germany	Europe	I. ricinus	infesting	adult	nucleic acid test: PCR	795	5	0.628931
110	No	B. venatorum	Babesia divergens-like organisms from free-ranging chamois (Rupicapra r. rupicapra) and roe deer (Capreolus c. capreolus) are distinct from B-divergens of cattle origin - An epidemiological and molecular genetic investigation	Nicole S, et al. 2008	English	Swiss	Europe	I. ricinus	infesting	nymph+adult	nucleic acid test: PCR	853	5	0.586166
113	No	B. venatorum	Babesia spp. and other pathogens in ticks recovered from domestic dogs in Denmark	Stensvold CR, et al. 2015	English	Denmark	Europe	I. ricinus	infesting	adult	nucleic acid test: PCR	661	9	1.36157
114	No	B. venatorum	Babesia spp. identified by PCR in ticks collected from domestic and wild ruminants in southern Switzerland	Hilpertshauser H, et al. 2006	English	Switzerland	Europe	I. ricinus	infesting	adult	nucleic acid test: PCR	1974	13	0.658561
114	No	B. venatorum	Babesia spp. identified by PCR in ticks collected from domestic and wild ruminants in southern Switzerland	Hilpertshauser H, et al. 2006	English	Switzerland	Europe	D. marginatus	infesting	adult	nucleic acid test: PCR	14	0	0
114	No	B. venatorum	Babesia spp. identified by PCR in ticks collected from domestic and wild ruminants in southern Switzerland	Hilpertshauser H, et al. 2006	English	Switzerland	Europe	H. punctata	infesting	adult	nucleic acid test: PCR	2	1	50
118	No	B. venatorum	Classification of ticks collected from horses in the Netherlands in 2008-2009 and identification of the (zoonotic) agents they contain	Butler CM, et al. 2016	English	Netherlands	Europe	Ixodes spp	infesting	nymph	nucleic acid test: PCR	72	3	4.16667
118	No	B. venatorum	Classification of ticks collected from horses in the Netherlands in 2008-2009 and identification of the (zoonotic) agents they contain	Butler CM, et al. 2016	English	Netherlands	Europe	Ixodes spp	infesting	adult	nucleic acid test: PCR	57	2	3.50877
119	No	B. venatorum	Detection of Babesia Sp. EU1 and Members of Spotted Fever Group Rickettsiae in Ticks Collected from Migratory Birds at Curonian Spit, North-Western Russia	Movila A, et al. 2011	English	Russia	Europe	I. scapularis	infesting	adult	nucleic acid test: PCR	126	2	1.5873
123	No	B. venatorum	Detection of selected pathogens in ticks collected from cats and dogs in the Wrocław Agglomeration, South-West Poland	Król N, et al. 2016	English	Poland	Europe	I. ricinus	infesting	adult	nucleic acid test: PCR	127	2	1.5748
31	No	B. venatorum	Detection of tick-borne pathogens in roe deer (Capreolus capreolus), in questing ticks (Ixodes ricinus), and in ticks infesting roe deer in southern Germany	Overzier E, et al. 2013	English	Germany	Europe	I. ricinus	infesting	adult	nucleic acid test: Real-time PCR	331	3	0.906344
135	No	B. venatorum	Identification of tick-borne pathogens by metagenomic next-generation sequencing in D. nuttalli and Ixodes persulcatus in Inner Mongolia, China	Jiao J, et al. 2021	English	China	Asia	D. nuttalli	infesting	adult	nucleic acid test: Nested PCR	203	16	7.88177
140	No	B. venatorum	Longitudinal field study on bovine Babesia spp. and Anaplasma phagocytophilum infections during a grazing season in Belgium	Lempereur L, et al. 2012	English	Belgium	Europe	I. ricinus	infesting	not distinguished	nucleic acid test: PCR	805	55	6.8323
141	No	B. venatorum	Molecular Detection of Tick-Borne Pathogens in Humans with Tick Bites and Erythema Migrans, in the Netherlands	Jahfari S, et al. 2016	English	Netherlands	Europe	I. ricinus	infesting	not distinguished	nucleic acid test: PCR	314	4	1.27389
148	No	B. venatorum	Molecular Survey on Rickettsia spp., Anaplasma phagocytophilum, Borrelia burgdorferi Sensu Lato, and Babesia spp. in Ixodes ricinus Ticks Infesting Dogs in Central Italy	Morganti G, et al. 2017	English	Italy	Europe	I. ricinus	infesting	adult	nucleic acid test: PCR	212	1	0.471698
154	No	B. venatorum	Pathogens of emerging tick-borne diseases, anaplasma phagocytophilum, rickettsia spp., and babesia spp., in ixodes ticks collected from rodents at four sites in Switzerland (Canton of Bern)	Burri C, et al. 2011	English	Switzerland	Europe	I. ricinus	infesting	nymph	nucleic acid test: PCR	465	8	1.72043
69	No	B. venatorum	Presence of potentially pathogenic Babesia sp. for human in Ixodes ricinus in Switzerland	Casati S, et al. 2006	English	Switzerland	Europe	I. ricinus	infesting	nymph+adult	nucleic acid test: PCR	294	3	1.02041
155	No	B. venatorum	Prevalence and distribution of Borrelia and Babesia species in ticks feeding on dogs in the U.K	Abdullah S, et al. 2018	English	UK	Europe	I. ricinus	infesting	adult	nucleic acid test: PCR	4316	59	1.36701
156	No	B. venatorum	Prevalence of Babesia and Anaplasma in ticks infesting dogs in Great Britain	Smith FD, et al. 2013	English	Britain	Europe	I. ricinus	infesting	not distinguished	nucleic acid test: PCR	584	3	0.513699
83	No	B. venatorum	Prevalence of Tick-Borne Pathogens in Ixodes ricinus and D. reticulatus Ticks from Different Geographical Locations in Belarus	Reye AL, et al. 2013	English	Belarus	Europe	I. ricinus	infesting	adult	nucleic acid test: PCR	38	0	0
83	No	B. venatorum	Prevalence of Tick-Borne Pathogens in Ixodes ricinus and D. reticulatus Ticks from Different Geographical Locations in Belarus	Reye AL, et al. 2013	English	Belarus	Europe	D. reticulatus	infesting	adult	nucleic acid test: PCR	62	0	0
158	No	B. venatorum	Prevalence of tick-borne pathogens in ticks collected from migratory birds in Latvia	Capligina V, et al. 2014	English	Latvia	Europe	I. ricinus	infesting	larvae+nymph	nucleic acid test: Nested PCR	93	4	4.30108
163	No	B. venatorum	Survey on tick-borne pathogens in ticks removed from humans in Northwestern Italy	Battisti E, et al. 2019	English	Italy	Europe	I. ricinus	infesting	not distinguished	nucleic acid test: PCR	93	8	8.60215
168	No	B. venatorum	Three Babesia species in Ixodes ricinus ticks from migratory birds in Sweden	Wilhelmsson P, et al. 2021	English	Sweden	Europe	I. ricinus	infesting	larvae	nucleic acid test: Real-time PCR	514	0	0
168	No	B. venatorum	Three Babesia species in Ixodes ricinus ticks from migratory birds in Sweden	Wilhelmsson P, et al. 2021	English	Sweden	Europe	I. ricinus	infesting	larvae	nucleic acid test: Real-time PCR	514	9	1.75097
168	No	B. venatorum	Three Babesia species in Ixodes ricinus ticks from migratory birds in Sweden	Wilhelmsson P, et al. 2021	English	Sweden	Europe	I. ricinus	infesting	nymph	nucleic acid test: Real-time PCR	532	6	1.12782
169	No	B. venatorum	Tick-borne pathogens and their reservoir hosts in northern Italy	Baráková I, et al. 2018	English	Italy	Europe	I. ricinus	infesting	nymph	nucleic acid test: Real-time PCR	35	1	2.85714
169	No	B. venatorum	Tick-borne pathogens and their reservoir hosts in northern Italy	Baráková I, et al. 2018	English	Italy	Europe	I. ricinus	infesting	larvae	nucleic acid test: Real-time PCR	343	6	1.74927
170	No	B. venatorum	Tick-borne pathogens in Ixodidae ticks collected from privately-owned dogs in Italy: a country-wide molecular survey	Zanet S, et al. 2020	English	Italy	Europe	I. ricinus	infesting	not distinguished	nucleic acid test: PCR	514	54	10.5058
171	No	B. venatorum	Tick-borne zoonotic pathogens in ticks feeding on the common nightingale including a novel strain of Rickettsia sp	Dubska L, et al. 2012	English	Czech Republic	Europe	I. ricinus	infesting	larvae	nucleic acid test: PCR	34	1	2.94118
172	No	B. venatorum	Ticks and associated pathogens collected from domestic animals in the Netherlands	Nijhof AM, et al. 2007	English	Netherlands	Europe	I. ricinus	infesting	adult	nucleic acid test: PCR	251	3	1.19522
173	No	B. venatorum	Transport of Babesia venatorum-infected Ixodes ricinus to Norway by northward migrating passerine birds	Hasle G, et al. 2011	English	Norwegian	Europe	I. ricinus	infesting	not distinguished	nucleic acid test: Nested PCR	512	4	0.78125
174	No	B. venatorum	Wild cervids are host for tick vectors of babesia species with zoonotic capability in Belgium	Lempereur L, et al. 2012	English	Belgium	Europe	I. ricinus	infesting	not distinguished	nucleic acid test: PCR	1023	11	1.07527
125	No	B. crassa	Diversity of Haemaphysalis-associated piroplasms of ruminants in Central-Eastern Europe, Hungary	Hornok S, et al. 2015	English	Hungary	Europe	H. inermis	infesting	adult	nucleic acid test: PCR	315	19	6.03175
126	No	B. crassa	Diversity of tick species and associated pathogens on peri-urban wild boars - First report of the zoonotic Babesia cf.crassa from Hungary.	Hornok S, et al. 2022	English	Hungary	Europe	H. concinna	infesting	nymph	nucleic acid test: Real-time PCR	29	1	3.44828
127	No	B. crassa	DNA of Piroplasms of Ruminants and Dogs in Ixodid Bat Ticks	Sandor H, et al. 2018	English	Hungary	Europe	I. vespertilionis	infesting	larvae	nucleic acid test: PCR	89	1	1.1236
127	No	B. crassa	DNA of Piroplasms of Ruminants and Dogs in Ixodid Bat Ticks	Sandor H, et al. 2018	English	Hungary	Europe	I. simplex	infesting	larvae	nucleic acid test: PCR	79	4	5.06329
127	No	B. crassa	DNA of Piroplasms of Ruminants and Dogs in Ixodid Bat Ticks	Sandor H, et al. 2018	English	Hungary	Europe	I. simplex	infesting	nymph	nucleic acid test: PCR	50	2	4
128	No	B. crassa	Dog survey in Russian veterinary hospitals: tick identification and molecular detection of tick-borne pathogens	Natalia NL, et al. 2018	English	Russia	Europe	Н. Parva	infesting	not distinguished	nucleic acid test: PCR	25	1	4
136	No	B. crassa	Identification of Tick-Borne Pathogens in Ticks on Humans in Turkey Feeding	Omer O, et al. 2014	English	Turkey	Europe	Hae. parva	infesting	adult	nucleic acid test: PCR	35	1	2.85714
145	No	B. crassa	Molecular identification of piroplasma in ticks of Xingjiang Border Areas	Qiu XF, et al. 2022	Chinese	China	Asia	D. pavlovskyi	infesting	adult	nucleic acid test: PCR	86	16	18.6
112	No	B. microti-like	Babesia microti-like piroplasm (syn. Babesia vulpes) infection in red foxes (Vulpes vulpes) in NW Spain (Galicia) and its relationship with Ixodes hexagonus	Checa R, et al. 2018	English	Spain	Europe	I. hexagonus	infesting	adult	nucleic acid test: Nested PCR	33	2	6.06
112	No	B. microti-like	Babesia microti-like piroplasm (syn. Babesia vulpes) infection in red foxes (Vulpes vulpes) in NW Spain (Galicia) and its relationship with Ixodes hexagonus	Checa R, et al. 2018	English	Spain	Europe	I. hexagonus	infesting	nymph	nucleic acid test: Nested PCR	177	66	37.2881
112	No	B. microti-like	Babesia microti-like piroplasm (syn. Babesia vulpes) infection in red foxes (Vulpes vulpes) in NW Spain (Galicia) and its relationship with Ixodes hexagonus	Checa R, et al. 2018	English	Spain	Europe	I. hexagonus	infesting	larvae	nucleic acid test: Nested PCR	549	159	28.9617
162	No	B. microti-like	Survey of rodents and ticks in human babesiosis emergence area in Japan: first detection of Babesia microti-like parasites in Ixodes ovatus	Saito-Ito, et al. 2004	English	Japan	Asia	I. ovatus	infesting	adult	nucleic acid test: Nested PCR	80	6	7.5

## Sheet: Sheet2
		no
	1	44	B. crassa	Human babesiosis caused by a Babesia crassa-like pathogen: A case series	Na J, et al. 2018	English	Yes	Heilongjiang	China	Asia	I. persulcatus	questing	adult	nucleic acid test: PCR	Universal Primer: Babesia spp.	prevalence	1296	4	0.31
	1	44	B. crassa	Human babesiosis caused by a Babesia crassa-like pathogen: A case series	Na J, et al. 2018	English	Yes	Heilongjiang	China	Asia	H. concinna	questing	adult	nucleic acid test: PCR	Universal Primer: Babesia spp.	prevalence	252	1	0.4
	2	105	B. crassa	Turkey tick news: A molecular investigation into the presence of tick-borne pathogens in host-seeking ticks in Anatolia; Initial evidence of putative vectors and pathogens, and footsteps of a secretly rising vector tick,Haemaphysalis parva	Omer O, et al. 2020	English	Yes	Bolu	Turkey	Europe	Hae. parva	questing	adult	nucleic acid test: PCR	Universal Primer: Babesia spp.	prevalence	793	8	1.00883
	3	2	B. divergens	A three-years assessment of Ixodes ricinus-borne pathogens in a French peri-urban forest	Lejal E, et al. 2019	English	Yes	Paris	France	Europe	I. ricinus	questing	nymph	nucleic acid test: Real-time PCR	Specific Primer: B. divergens	prevalence	998	1	0.1002
	4	10	B. divergens	Babesia species in questing Ixodes ricinus, Sweden	Karlsson ME, et al. 2016	English	No	unknown	Sweden	Europe	I. ricinus	questing	larvae	nucleic acid test: PCR	Universal Primer: Babesia spp.	prevalence	10	0	0
	4	10	B. divergens	Babesia species in questing Ixodes ricinus, Sweden	Karlsson ME, et al. 2016	English	Yes	unknown	Sweden	Europe	I. ricinus	questing	nymph+adult	nucleic acid test: PCR	Universal Primer: Babesia spp.	prevalence	227	1	0.440529
	5	11	B. divergens	Babesia spp. in questing ticks from eastern Poland: prevalence and species diversity	Wójcik FA, et al. 2015	English	Yes	Lublin province	Poland	Europe	I. ricinus	questing	adult	nucleic acid test: Nested PCR	Universal Primer: Babesia spp.	prevalence	582	1	0.171821
	5	11	B. divergens	Babesia spp. in questing ticks from eastern Poland: prevalence and species diversity	Wójcik FA, et al. 2015	English	Yes	Lublin province	Poland	Europe	D. reticulatus	questing	adult	nucleic acid test: Nested PCR	Universal Primer: Babesia spp.	prevalence	582	0	0
	5	11	B. divergens	Babesia spp. in questing ticks from eastern Poland: prevalence and species diversity	Wójcik FA, et al. 2015	English	Yes	Lublin province	Poland	Europe	I. ricinus	questing	nymph	nucleic acid test: Nested PCR	Universal Primer: Babesia spp.	prevalence	271	1	0.369004
	6	12	B. divergens	Babesia spp. in ticks and wildlife in different habitat types of Slovakia	Hamšíková Z, et al.2016	English	Yes	Small Carpathian Mountains	Slovakia	Europe	I. ricinus	questing	adult	nucleic acid test: PCR	Universal Primer: Babesia spp.	prevalence	1899	1	0.0526593
	6	12	B. divergens	Babesia spp. in ticks and wildlife in different habitat types of Slovakia	Hamšíková Z, et al.2016	English	Yes	Small Carpathian Mountains	Slovakia	Europe	I. ricinus	questing	nymph	nucleic acid test: PCR	Universal Primer: Babesia spp.	prevalence	3158	1	0.0316656
	7	13	B. divergens	Borrelia burgdorferi sensu lato genospecies and coinfection with Babesia spp. in Ixodes ricinus ticks in a region of Middle Germany (Thuringia)	Hildebrandt A, et al. 2009	English	Yes	Thuringia	Germany	Europe	I. ricinus	questing	nymph+adult	nucleic acid test: PCR	Universal Primer: Babesia spp.	prevalence	1000	20	2
	8	16	B. divergens	Circulation of Babesia Species and Their Exposure to Humans through Ixodes Ricinus	Azagi T, et al. 2021	English	Yes	Utrecht	Netherlands	Europe	I. ricinus	questing	not distinguished	nucleic acid test: PCR	Universal Primer: Babesia spp.	infection rate	7944	2	0.0251762
	8	16	B. divergens	Circulation of Babesia Species and Their Exposure to Humans through Ixodes Ricinus	Azagi T, et al. 2021	English	Yes	Utrecht	Netherlands	Europe	I. ricinus	questing	nymph+adult	nucleic acid test: Real-time PCR	Universal Primer: Babesia spp.	infection rate	17905	2	0.0111701
	9	20	B. divergens	Coinfection of Ixodes scapularis (Acari: Ixodidae) Nymphs With Babesia spp. (Piroplasmida: Babesiidae) and Borrelia burgdorferi (Spirochaetales: Spirochaetaceae) in Wisconsin	Zembsch TE, et al. 2021	English	Yes	West Virginia	U.S.	North America	I. scapularis	questing	nymph	nucleic acid test: Real-time PCR	Universal Primer: Babesia spp.	infection prevalence	2858	0	0
	10	22	B. divergens	Detection and characterization of babesia species in ixodes ticks in Estonia	Katargina O, et al. 2011	English	Yes	Jarvselja	Estonia	Europe	I. persulcatus	questing	adult	nucleic acid test: PCR	Universal Primer: Babesia spp.	prevalence rates	577	3	0.519931
	11	23	B. divergens	Detection and Isolation of Babesia Spp. in ticks in Heilongjiang provience of China	Zhang Y, et al. 2013	Chinese	Yes	Heilongjiang	China	Asia	I. persulcatus	questing	adult	nucleic acid test: PCR	Universal Primer: Babesia spp.	prevalence	2380	0	0
	11	23	B. divergens	Detection and Isolation of Babesia Spp. in ticks in Heilongjiang provience of China	Zhang Y, et al. 2013	Chinese	Yes	Heilongjiang	China	Asia	Hae. concinna	questing	adult	nucleic acid test: PCR	Universal Primer: Babesia spp.	prevalence	461	1	0.21692
	12	24	B. divergens	Detection and quantification of Anaplasma phagocytophilum and Babesia spp. in Ixodes ricinus ticks from urban and rural environment, northern Poland, by real-time polymerase chain reaction	Stańczak J, et al. 2015	English	Yes	Pomeranian voivodeship	Poland	Europe	I. ricinus	questing	nymph+adult	nucleic acid test: Nested PCR	Specific Primer: B. divergens		1875	2	0.106667
	13	31	B. divergens	Detection of tick-borne pathogens in roe deer (Capreolus capreolus), in questing ticks (Ixodes ricinus), and in ticks infesting roe deer in southern Germany	Overzier E, et al. 2013	English	Yes	(Bavaria	Germany	Europe	I. ricinus	questing	nymph+adult	nucleic acid test: Real-time PCR	Universal Primer: Babesia spp.	prevalence	199	0	0
	14	33	B. divergens	Discovery of Novel Babesia Infections and Identification of Their Causative Agents	Jiang RR., et al. 2016	Chinese	Yes	Heilongjiang	China	Asia	Hae. concinna	questing	adult	nucleic acid test: PCR	Universal Primer: Babesia spp.	prevalence	553	0	0
	14	33	B. divergens	Discovery of Novel Babesia Infections and Identification of Their Causative Agents	Jiang RR., et al. 2016	Chinese	Yes	Heilongjiang	China	Asia	I. persulcatus	questing	adult	nucleic acid test: PCR	Universal Primer: Babesia spp.	prevalence	2538	3	0.118203
	15	34	B. divergens	Diversity and Coexistence of Tick-Borne Pathogens in Central Germany	Hildebrandt A, et al. 2011	English	Yes	Thuringia	Germany	Europe	I. ricinus	questing	not distinguished	nucleic acid test: PCR	Universal Primer: Babesia spp.	prevalence	1000	12	1.2
	16	35	B. divergens	Emergence and Epidemiology of Bovine Babesiosis Due to Babesia divergens on a Northern German Beef Production Farm	Springer A, et al. 2020	English	Yes	Ireland	Germany	Europe	I. ricinus	questing	adult	nucleic acid test: PCR	Universal Primer: Babesia spp.	prevalence	227	0	0
	16	35	B. divergens	Emergence and Epidemiology of Bovine Babesiosis Due to Babesia divergens on a Northern German Beef Production Farm	Springer A, et al. 2020	English	Yes	Ireland	Germany	Europe	I. ricinus	questing	nymph	nucleic acid test: PCR	Universal Primer: Babesia spp.	prevalence	648	0	0
	16	35	B. divergens	Emergence and Epidemiology of Bovine Babesiosis Due to Babesia divergens on a Northern German Beef Production Farm	Springer A, et al. 2020	English	Yes	Ireland	Germany	Europe	I. ricinus	questing	larvae	nucleic acid test: PCR	Universal Primer: Babesia spp.	prevalence	555	0	0
	17	39	B. divergens	Genetic Diversity and Coexistence of Babesia in Ticks (Acari: Ixodidae) from Northeastern China	Xia LY, et al. 2020	English	Yes	Heilongjiang	China	Asia	Hae. concinna	questing	adult	nucleic acid test: Nested PCR	Universal Primer: Babesia spp.	prevalence	461	1	0.21692
	17	39	B. divergens	Genetic Diversity and Coexistence of Babesia in Ticks (Acari: Ixodidae) from Northeastern China	Xia LY, et al. 2020	English	Yes	Heilongjiang	China	Asia	I. persulcatus	questing	adult	nucleic acid test: Nested PCR	Universal Primer: Babesia spp.	prevalence	2380	2	0.0840336
	18	40	B. divergens	Genetic diversity of Babesia in Ixodes persulcatus and small mammals from North Ural and West Siberia, Russia	Rar VA, et al. 2011	English	Yes	Sverdlovsk	Russia	Europe	I. persulcatus	questing	adult	nucleic acid test: PCR	Universal Primer: Babesia spp.	prevalence	789	2	0.253485
	19	41	B. divergens	Genetic variability of Babesia parasites in Hae. spp. and Ixodes persulcatus ticks in the Baikal region and Far East of Russia	Rar VA, et al. 2014	English	Yes	Khabarovsk Territory, Amur region, Irkutsk region	Russia	Europe	I. persulcatus	questing	adult	nucleic acid test: Nested PCR	Universal Primer: Babesia spp.	prevalence	1125	5	0.444444
	19	41	B. divergens	Genetic variability of Babesia parasites in Hae. spp. and Ixodes persulcatus ticks in the Baikal region and Far East of Russia	Rar VA, et al. 2014	English	Yes	Khabarovsk Territory, Amur region, Irkutsk region	Russia	Europe	Hae. concinna	questing	adult	nucleic acid test: Nested PCR	Universal Primer: Babesia spp.	prevalence	573	0	0
	19	41	B. divergens	Genetic variability of Babesia parasites in Hae. spp. and Ixodes persulcatus ticks in the Baikal region and Far East of Russia	Rar VA, et al. 2014	English	Yes	Khabarovsk Territory, Amur region, Irkutsk region	Russia	Europe	D. nuttalli	questing	adult	nucleic acid test: Nested PCR	Universal Primer: Babesia spp.	prevalence	43	0	0
	20	43	B. divergens	High-throughput screening of tick-borne pathogens in Europe	Michelet L, et al. 2014	English	Yes	unknown	France	Europe	I. ricinus	questing	nymph	nucleic acid test: Real-time PCR	Specific Primer: B. divergens	prevalence	7050	4	0.0567376
	21	45	B. divergens	Interesting insights into the co-circulation of pathogens in Ixodes ricinus ticks from rodents, birds and in questing stages in middle Germany	Hildebrandt A, et al. 2010	English	Yes	Thuringia	Germany	Europe	I. ricinus	questing	adult	nucleic acid test: PCR	Universal Primer: Babesia spp.	infection rates	34	1	2.94118
	22	46	B. divergens	Investigation of Tick-Borne Pathogens in Ixodes ricinus in a Peri-Urban Park in Lombardy (Italy) Reveals the Presence of Emerging Pathogens	Cafiso A, et al. 2021	English	Yes	Lombardy region	Italy	Europe	I. ricinus	questing	nymph+adult	nucleic acid test: PCR	Universal Primer: Babesia spp.	prevalence	215	0	0
	23	47	B. divergens	Isolation and amplification by polymerase chain reaction DNA of babesia microti and Babesia divergens in ticks in Poland	Skotarczak B, et al. 2001	English	Yes	województwo pomorskie	Poland	Europe	I. ricinus	questing	adult	nucleic acid test: PCR	Specific Primer: B. divergens	infection rate	280	16	5.71429
	23	47	B. divergens	Isolation and amplification by polymerase chain reaction DNA of babesia microti and Babesia divergens in ticks in Poland	Skotarczak B, et al. 2001	English	Yes	województwo pomorskie	Poland	Europe	I. ricinus	questing	nymph	nucleic acid test: PCR	Specific Primer: B. divergens	infection rate	234	0	0
	23	47	B. divergens	Isolation and amplification by polymerase chain reaction DNA of babesia microti and Babesia divergens in ticks in Poland	Skotarczak B, et al. 2001	English	No	województwo pomorskie	Poland	Europe	I. ricinus	questing	larvae	nucleic acid test: PCR	Specific Primer: B. divergens	infection rate	19	0	0
	24	51	B. divergens	Molecular detecting of piroplasms in feeding and questing Ixodes ricinus ticks	Adamska M, et al. 2017	English	No	unknown	Poland	Europe	I. ricinus	questing	adult	nucleic acid test: PCR	Universal Primer: Babesia spp.	infection rate	16	0	0
	24	51	B. divergens	Molecular detecting of piroplasms in feeding and questing Ixodes ricinus ticks	Adamska M, et al. 2017	English	Yes	unknown	Poland	Europe	I. ricinus	questing	nymph	nucleic acid test: PCR	Universal Primer: Babesia spp.	infection rate	252	2	0.793651
	24	51	B. divergens	Molecular detecting of piroplasms in feeding and questing Ixodes ricinus ticks	Adamska M, et al. 2017	English	Yes	unknown	Poland	Europe	I. ricinus	questing	larvae	nucleic acid test: PCR	Universal Primer: Babesia spp.	infection rate	103	0	0
	25	52	B. divergens	Molecular detection and characterization of zoonotic and veterinary pathogens in ticks from Northeastern China	Wei F, et al. 2016	English	Yes	Heilongjiang	China	Asia	Hae. concinna	questing	adult	nucleic acid test: Nested PCR	Universal Primer: Babesia spp.	infection rate	412	0	0
	25	52	B. divergens	Molecular detection and characterization of zoonotic and veterinary pathogens in ticks from Northeastern China	Wei F, et al. 2016	English	Yes	Heilongjiang	China	Asia	Hae. longicornis	questing	adult	nucleic acid test: Nested PCR	Universal Primer: Babesia spp.	infection rate	390	3	0.769231
	25	52	B. divergens	Molecular detection and characterization of zoonotic and veterinary pathogens in ticks from Northeastern China	Wei F, et al. 2016	English	Yes	Heilongjiang	China	Asia	I. persulcatus	questing	adult	nucleic acid test: Nested PCR	Universal Primer: Babesia spp.	infection rate	1699	5	0.294291
	26	58	B. divergens	Molecular identification of Babesia parasites isolated from Ixodes ricinus ticks collected in northwestern Poland	Pienia̧zek N, et al. 2006	English	Yes	Zachodniopomorskie	Poland	Europe	I. ricinus	questing	not distinguished	nucleic acid test: PCR	Universal Primer: Babesia spp.	prevalence	1368	26	1.90058
	27	60	B. divergens	Multiple infections in questing nymphs and adult female Ixodes ricinus ticks collected in a recreational forest in Denmark	Kirstine K, et al. 2019	English	Yes	North Zealand	Denmark	Europe	I. ricinus	questing	adult	nucleic acid test: PCR	Specific Primer: B. divergens	prevalence	504	0	0
	27	60	B. divergens	Multiple infections in questing nymphs and adult female Ixodes ricinus ticks collected in a recreational forest in Denmark	Kirstine K, et al. 2019	English	Yes	North Zealand	Denmark	Europe	I. ricinus	questing	nymph	nucleic acid test: PCR	Specific Primer: B. divergens	prevalence	509	0	0
	28	62	B. divergens	Occurrence of Babesia spp., Rickettsia spp. and Bartonella spp. in Ixodes ricinus in Bavarian public parks, Germany	Schorn S, et al. 2011	English	Yes	Bavarian	Germany	Europe	I. ricinus	questing	adult	nucleic acid test: PCR	Universal Primer: Babesia spp.	prevalence	3647	0	0
	28	62	B. divergens	Occurrence of Babesia spp., Rickettsia spp. and Bartonella spp. in Ixodes ricinus in Bavarian public parks, Germany	Schorn S, et al. 2011	English	Yes	Bavarian	Germany	Europe	I. ricinus	questing	nymph	nucleic acid test: PCR	Universal Primer: Babesia spp.	prevalence	1932	1	0.0517598
	28	62	B. divergens	Occurrence of Babesia spp., Rickettsia spp. and Bartonella spp. in Ixodes ricinus in Bavarian public parks, Germany	Schorn S, et al. 2011	English	Yes	Bavarian	Germany	Europe	I. ricinus	questing	larvae	nucleic acid test: PCR	Universal Primer: Babesia spp.	prevalence	1024	0	0
	29	64	B. divergens	Occurrence of tick-borne pathogens in questing Ixodes ricinus ticks from Wester Ross, Northwest Scotland	Olsthoorn F, et al. 2021	English	Yes	unknown	Scotland	Europe	I. ricinus	questing	nymph	nucleic acid test: Real-time PCR	Universal Primer: Babesia spp.	prevalence	2828	3	0.106082
	30	66	B. divergens	PCR detection of Babesia microti and Babesia divergens in ticks	Bogumila S, et al. 2001	English	Yes	Szczecin	Poland	Europe	I. ricinus	questing	not distinguished	nucleic acid test: PCR	Specific Primer: B. divergens	prevalence	533	16	3.00188
	31	69	B. divergens	Presence of potentially pathogenic Babesia sp. for human in Ixodes ricinus in Switzerland	Casati S, et al. 2006	English	Yes	Neuchâtel, Ticino, Zürich and Valais	Switzerland	Europe	I. ricinus	questing	adult	nucleic acid test: PCR	Universal Primer: Babesia spp.	prevalence	382	0	0
	31	69	B. divergens	Presence of potentially pathogenic Babesia sp. for human in Ixodes ricinus in Switzerland	Casati S, et al. 2006	English	Yes	Neuchâtel, Ticino, Zürich and Valais	Switzerland	Europe	I. ricinus	questing	nymph	nucleic acid test: PCR	Universal Primer: Babesia spp.	prevalence	483	0	0
	32	72	B. divergens	Prevalence and diversity of Babesia spp. in questing Ixodes ricinus ticks from Norway	Øines Ø, et al. 2012	English	Yes	Aust-Agder	Norway	Europe	I. ricinus	questing	adult	nucleic acid test: Real-time PCR	Universal Primer: Babesia spp.	prevalence	1207	1	0.08285
	32	72	B. divergens	Prevalence and diversity of Babesia spp. in questing Ixodes ricinus ticks from Norway	Øines Ø, et al. 2012	English	Yes	Aust-Agder	Norway	Europe	I. ricinus	questing	nymph	nucleic acid test: Real-time PCR	Universal Primer: Babesia spp.	prevalence	701	1	0.142653
	33	74	B. divergens	Prevalence and phylogenetic analysis of Babesia spp. in Ixodes ricinus and Ixodes persulcatus ticks in Latvia	Capligina V, et al. 2016	English	Yes	Gulbene	Latvia	Europe	I. persulcatus	questing	adult	nucleic acid test: Nested PCR	Universal Primer: Babesia spp.	prevalence	538	0	0
	33	74	B. divergens	Prevalence and phylogenetic analysis of Babesia spp. in Ixodes ricinus and Ixodes persulcatus ticks in Latvia	Capligina V, et al. 2016	English	Yes	Gulbene	Latvia	Europe	I. ricinus	questing	adult	nucleic acid test: Nested PCR	Universal Primer: Babesia spp.	prevalence	251	0	0
	33	74	B. divergens	Prevalence and phylogenetic analysis of Babesia spp. in Ixodes ricinus and Ixodes persulcatus ticks in Latvia	Capligina V, et al. 2016	English	Yes	Gulbene	Latvia	Europe	I. persulcatus	questing	nymph	nucleic acid test: Nested PCR	Universal Primer: Babesia spp.	prevalence	155	0	0
	33	74	B. divergens	Prevalence and phylogenetic analysis of Babesia spp. in Ixodes ricinus and Ixodes persulcatus ticks in Latvia	Capligina V, et al. 2016	English	Yes	Gulbene	Latvia	Europe	I. ricinus	questing	nymph	nucleic acid test: Nested PCR	Universal Primer: Babesia spp.	prevalence	181	0	0
	34	75	B. divergens	Prevalence of Anaplasma phagocytophilum and Babesia divergens in Ixodes ricinus ticks from Lithuania and Norway	Jana R, et al. 2008	English	Yes	unknown	Norway	Europe	I. ricinus	questing	adult	nucleic acid test: PCR	Specific Primer: B. divergens	infection rates	117	5	4.2735
	35	80	B. divergens	Prevalence of three zoonotic Babesia species in Ixodes ricinus (Linné, 1758) nymphs in a suburban forest in Switzerland	Gigandet L, et al. 2011	English	Yes	unknown	Switzerland	Europe	I. ricinus	questing	nymph	nucleic acid test: PCR	Universal Primer: Babesia spp.	infection rates	2568	4	0.155763
	36	91	B. divergens	Spread of ticks and tick-borne diseases in Germany due to global warming	Hartelt K, et al. 2008	English	Yes	Baden-Wuerttemberg	Germany	Europe	I. ricinus	questing	nymph+adult	nucleic acid test: PCR	Universal Primer: Babesia spp.	infection rate	3113	27	0.867331
	37	92	B. divergens	The Babesia divergens Asia Lineage Is Maintained through Enzootic Cycles between Ixodes persulcatus and Sika Deer in Hokkaido, Japan	Zamoto NA, et al. 2018	English	Yes	unknown	Japan	Asia	I. persulcatus	questing	adult	nucleic acid test: PCR	Universal Primer: Babesia spp.	infection rate	845	11	1.30178
	37	92	B. divergens	The Babesia divergens Asia Lineage Is Maintained through Enzootic Cycles between Ixodes persulcatus and Sika Deer in Hokkaido, Japan	Zamoto NA, et al. 2018	English	Yes	unknown	Japan	Asia	I. ovatus	questing	adult	nucleic acid test: PCR	Universal Primer: Babesia spp.	infection rate	595	0	0
	38	101	B. divergens	The situation of mice and ticks infected by Babesia microtic	Fan DH, et al. 2012	Chinese	Yes	Heilongjiang	China	Asia	Hae. concinna	questing	not distinguished	nucleic acid test: PCR	Specific Primer: B. divergens	prevalence	164	1	0.609756
	38	101	B. divergens	The situation of mice and ticks infected by Babesia microtic	Fan DH, et al. 2012	Chinese	Yes	Heilongjiang	China	Asia	I. persulcatus	questing	not distinguished	nucleic acid test: PCR	Specific Primer: B. divergens	prevalence	559	24	4.29338
	39	104	B. divergens	Transmission of babesia microti by ticks in Tengchong	Li LH, et al. 2016	Chinese	Yes	Yunnan	China	Asia	Rh. microplus	questing	larvae	nucleic acid test: Nested PCR	Universal Primer: Babesia spp.	prevalence	459	0	0
	39	104	B. divergens	Transmission of babesia microti by ticks in Tengchong	Li LH, et al. 2016	Chinese	Yes	Yunnan	China	Asia	Hae. longicornis	questing	larvae	nucleic acid test: Nested PCR	Universal Primer: Babesia spp.	prevalence	62	0	0
	39	104	B. divergens	Transmission of babesia microti by ticks in Tengchong	Li LH, et al. 2016	Chinese	No	Yunnan	China	Asia	Hae. concinna	questing	larvae	nucleic acid test: Nested PCR	Universal Primer: Babesia spp.	prevalence	4	0	0
	40	1	B. microti	A 4-Yr Survey of the Range of Ticks and Tick-Borne Pathogens in the Lehigh Valley Region of Eastern Pennsylvania	Edwards MJ, et al. 2019	English	Yes	Commonwealth of Pennsylvania	U.S.	North America	I. scapularis	questing	nymph	nucleic acid test: Real-time PCR	Specific Primer: B. microti	prevalence	1721	48	2.78908
	41	3	B. microti	A. americanum and Ixodes scapularis (Acari: Ixodidae) within the Capital Beltway and Associated Human Pathogens in Greenbelt National Park, Maryland (USA)	Carroll JF, et al. 2020	English	Yes	Maryland	U.S.	North America	I. scapularis	questing	nymph	nucleic acid test: Real-time PCR	Universal Primer: Babesia spp.	prevalence	100	0	0
	42	4	B. microti	Abundance of questing ticks and molecular evidence for pathogens in ticks in three parks of Emilia-Romagna region of Northern Italy	Aureli S, et al. 2015	English	Yes	Emilia-Romagna	Italy	Europe	I. ricinus	questing	adult	nucleic acid test: Real-time PCR	Universal Primer: Babesia spp.	prevalence	52	2	3.84615
	42	4	B. microti	Abundance of questing ticks and molecular evidence for pathogens in ticks in three parks of Emilia-Romagna region of Northern Italy	Aureli S, et al. 2015	English	No	Emilia-Romagna	Italy	Europe	I. acuminatus	questing	adult	nucleic acid test: Real-time PCR	Universal Primer: Babesia spp.	prevalence	3	0	0
	42	4	B. microti	Abundance of questing ticks and molecular evidence for pathogens in ticks in three parks of Emilia-Romagna region of Northern Italy	Aureli S, et al. 2015	English	Yes	Emilia-Romagna	Italy	Europe	I. ricinus	questing	nymph	nucleic acid test: Real-time PCR	Universal Primer: Babesia spp.	prevalence	1165	9	0.772532
	42	4	B. microti	Abundance of questing ticks and molecular evidence for pathogens in ticks in three parks of Emilia-Romagna region of Northern Italy	Aureli S, et al. 2015	English	Yes	Emilia-Romagna	Italy	Europe	I. ricinus	questing	larvae	nucleic acid test: Real-time PCR	Universal Primer: Babesia spp.	prevalence	320	0	0
	42	4	B. microti	Abundance of questing ticks and molecular evidence for pathogens in ticks in three parks of Emilia-Romagna region of Northern Italy	Aureli S, et al. 2015	English	No	Emilia-Romagna	Italy	Europe	D. marginatus	questing	larvae	nucleic acid test: Real-time PCR	Universal Primer: Babesia spp.	prevalence	1	0	0
	42	4	B. microti	Abundance of questing ticks and molecular evidence for pathogens in ticks in three parks of Emilia-Romagna region of Northern Italy	Aureli S, et al. 2015	English	No	Emilia-Romagna	Italy	Europe	Hy. marginatu	questing	larvae	nucleic acid test: Real-time PCR	Universal Primer: Babesia spp.	prevalence	3	0	0
	43	5	B. microti	Anaplasma phagocytophilum, Babesia microti, Borrelia burgdorferi sensu lato, and Toxoplasma gondii in Ixodes ricinus (Acari, Ixodida) ticks collected from Slowinski National Park (Northern Poland)	Asman M, et al. 2017	English	Yes	Slowinski National Park	poland	Europe	I. ricinus	questing	nymph	nucleic acid test: Nested PCR	Specific Primer: B. microti	prevalence	112	19	16.9643
	44	6	B. microti	Assessment of polymicrobial infections in ticks in New York state	Tokarz R, et al. 2010	English	Yes	New York	U.S.	North America	I. scapularis	questing	adult	nucleic acid test: PCR	Specific Primer: B. microti	infection rate	286	58	20.2797
	45	7	B. microti	Babesia microti in adult D. reticulatus ticks from Eastern Poland	Wójcik FA, et al. 2012	English	Yes	Lublin	poland	Europe	D. reticulatus	questing	adult	nucleic acid test: Nested PCR	Specific Primer: B. microti	prevalence	468	21	4.48718
	46	8	B. microti	Babesia microti, upstate New York	Kogut SJ, et al. 2005	English	Yes	New York	U.S.	North America	I. scapularis	questing	adult	nucleic acid test: PCR	Universal Primer: Babesia spp.	prevalence	784	5	0.637755
	46	8	B. microti	Babesia microti, upstate New York	Kogut SJ, et al. 2005	English	Yes	New York	U.S.	North America	I. scapularis	questing	nymph	nucleic acid test: PCR	Universal Primer: Babesia spp.	prevalence	355	0	0
	47	9	B. microti	Babesia microti: Prevalence in wild rodents and Ixodes ricinus ticks from the Mazury Lakes District of north-eastern Poland	Siński E, et al. 2006	English	Yes	Mazury	poland	Europe	I. ricinus	questing	adult	nucleic acid test: Nested PCR	Specific Primer: B. microti	prevalence	163	5	3.06748
	48	10	B. microti	Babesia species in questing Ixodes ricinus, Sweden	Karlsson ME, et al. 2016	English	No	unknown	Sweden	Europe	I. ricinus	questing	larvae	nucleic acid test: PCR	Universal Primer: Babesia spp.	prevalence	10	0	0
	48	10	B. microti	Babesia species in questing Ixodes ricinus, Sweden	Karlsson ME, et al. 2016	English	Yes	unknown	Sweden	Europe	I. ricinus	questing	nymph+adult	nucleic acid test: PCR	Universal Primer: Babesia spp.	prevalence	509	17	3.33988
	49	11	B. microti	Babesia spp. in questing ticks from eastern Poland: prevalence and species diversity	Wójcik FA, et al. 2015	English	Yes	Lublin province	Poland	Europe	D. reticulatus	questing	adult	nucleic acid test: Nested PCR	Universal Primer: Babesia spp.	prevalence	582	12	2.06186
	49	11	B. microti	Babesia spp. in questing ticks from eastern Poland: prevalence and species diversity	Wójcik FA, et al. 2015	English	Yes	Lublin province	Poland	Europe	I. ricinus	questing	adult	nucleic acid test: Nested PCR	Universal Primer: Babesia spp.	prevalence	582	16	2.74914
	49	11	B. microti	Babesia spp. in questing ticks from eastern Poland: prevalence and species diversity	Wójcik FA, et al. 2015	English	Yes	Lublin province	Poland	Europe	I. ricinus	questing	nymph	nucleic acid test: Nested PCR	Universal Primer: Babesia spp.	prevalence	271	8	2.95203
	50	12	B. microti	Babesia spp. in ticks and wildlife in different habitat types of Slovakia	Hamšíková Z, et al.2016	English	Yes	Small Carpathian Mountains	Slovakia	Europe	I. ricinus	questing	not distinguished	nucleic acid test: PCR	Universal Primer: Babesia spp.	prevalence	5057	42	0.830532
	51	13	B. microti	Borrelia burgdorferi sensu lato genospecies and coinfection with Babesia spp. in Ixodes ricinus ticks in a region of Middle Germany (Thuringia)	Hildebrandt A, et al. 2009	English	Yes	Thuringia	Germany	Europe	I. ricinus	questing	nymph+adult	nucleic acid test: PCR	Universal Primer: Babesia spp.	prevalence	1000	28	2.8
	52	14	B. microti	Broad-range survey of tick-borne pathogens from southern Germany	Eshoo M, et al. 2010	English	Yes	Constance	Germany	Europe	I. ricinus	questing	nymph+adult	nucleic acid test: Nested PCR	Universal Primer: Babesia spp.	prevalence	102	7	6.86275
	53	15	B. microti	Broad-range survey of vector-borne pathogens and tick host identification of Ixodes ricinus from Southern Czech Republic	Honig V, et al. 2017	English	Yes	Netolice	Czech Republic	Europe	I. ricinus	questing	nymph	nucleic acid test: PCR	Universal Primer: Babesia spp.	prevalence	435	1	0.229885
	54	16	B. microti	Circulation of Babesia Species and Their Exposure to Humans through Ixodes Ricinus	Azagi T, et al. 2021	English	Yes	Utrecht	Netherlands	Europe	I. ricinus	questing	nymph	nucleic acid test: Real-time PCR	Universal Primer: Babesia spp.	infection rate	11262	43	0.381815
	54	16	B. microti	Circulation of Babesia Species and Their Exposure to Humans through Ixodes Ricinus	Azagi T, et al. 2021	English	Yes	Utrecht	Netherlands	Europe	I. ricinus	questing	nymph+adult	nucleic acid test: PCR	Universal Primer: Babesia spp.	infection rate	7104	2	0.0281532
	55	17	B. microti	Coexistence DNA of Borrelia burgdorferi sensu lato and Babesia microti in ixodes ricinus ticks from North-Western Poland	Skotarczak B, et al. 2002	English	Yes	Szczecin	Poland	Europe	I. ricinus	questing	adult	nucleic acid test: PCR	Specific Primer: B. microti	prevalence of infection	550	69	12.5455
	55	17	B. microti	Coexistence DNA of Borrelia burgdorferi sensu lato and Babesia microti in ixodes ricinus ticks from North-Western Poland	Skotarczak B, et al. 2002	English	Yes	Szczecin	Poland	Europe	I. ricinus	questing	nymph	nucleic acid test: PCR	Specific Primer: B. microti	prevalence of infection	1160	49	4.22414
	55	17	B. microti	Coexistence DNA of Borrelia burgdorferi sensu lato and Babesia microti in Ixodes ricinus ticks from North-Western Poland	Skotarczak B, et al. 2002	English	Yes	Szczecin	Poland	Europe	I. ricinus	questing	larvae	nucleic acid test: PCR	Specific Primer: B. microti	prevalence of infection	385	12	3.11688
	56	18	B. microti	Coincidence of three pathogens (Borrelia burgdorferi sensu lato, Anaplasma phagocytophilum and Babesia microti) in Ixodes ricinus ticks in the Lublin macroregion	Wójcik FA, et al. 2009	English	Yes	Lublin	poland	Europe	I. ricinus	questing	adult	nucleic acid test: Nested PCR	Specific Primer: B. microti	prevalence of infection	785	60	7.64331
	56	18	B. microti	Coincidence of three pathogens (Borrelia burgdorferi sensu lato, Anaplasma phagocytophilum and Babesia microti) in Ixodes ricinus ticks in the Lublin macroregion	Wójcik FA, et al. 2009	English	Yes	Lublin	poland	Europe	I. ricinus	questing	nymph	nucleic acid test: Nested PCR	Specific Primer: B. microti	prevalence of infection	835	17	2.03593
	57	20	B. microti	Coinfection of Ixodes scapularis (Acari: Ixodidae) Nymphs With Babesia spp. (Piroplasmida: Babesiidae) and Borrelia burgdorferi (Spirochaetales: Spirochaetaceae) in Wisconsin	Zembsch TE, et al. 2021	English	Yes	West Virginia	U.S.	North America	I. scapularis	questing	nymph	nucleic acid test: Real-time PCR	Universal Primer: Babesia spp.	infection prevalence	2858	184	6.43807
	58	21	B. microti	Concurrent Borrelia burgdorferi and Babesia microti infection in nymphal Ixodes dammini	Piesman J, et al. 1986	English	No	Massachusetts	U.S.	North America	I. dammini	questing	nymph	Feulgen reaction			395	91	23.038
	59	22	B. microti	Detection and characterization of babesia species in ixodes ticks in Estonia	Katargina O, et al. 2011	English	Yes	Oonurme,Jarvselja	Estonia	Europe	I. persulcatus	questing	adult	nucleic acid test: PCR	Universal Primer: Babesia spp.	prevalence rates	577	4	0.693241
	59	22	B. microti	Detection and characterization of babesia species in ixodes ticks in Estonia	Katargina O, et al. 2011	English	Yes	Puhtu,Andineme, Kilingi-No˜mme, Are	Estonia	Europe	I. ricinus	questing	adult	nucleic acid test: PCR	Universal Primer: Babesia spp.	prevalence rates	587	0	0
	59	22	B. microti	Detection and characterization of babesia species in ixodes ticks in Estonia	Katargina O, et al. 2011	English	Yes	Oonurme,Jarvselja	Estonia	Europe	I. persulcatus	questing	nymph	nucleic acid test: PCR	Universal Primer: Babesia spp.	prevalence rates	361	0	0
	59	22	B. microti	Detection and characterization of babesia species in ixodes ticks in Estonia	Katargina O, et al. 2011	English	Yes	Puhtu,Andineme, Kilingi-No˜mme, Are	Estonia	Europe	I. ricinus	questing	nymph	nucleic acid test: PCR	Universal Primer: Babesia spp.	prevalence rates	1078	14	1.2987
	60	23	B. microti	Detection and Isolation of Babesia Spp. in ticks in Heilongjiang provience of China	Zhang Y, et al. 2013	Chinese	Yes	Heilongjiang	China	Asia	Hae. concinna	questing	adult	nucleic acid test: Nested PCR	Specific Primer: B. microti	prevalence	461	0	0
	60	23	B. microti	Detection and Isolation of Babesia Spp. in ticks in Heilongjiang provience of China	Zhang Y, et al. 2013	Chinese	Yes	Heilongjiang	China	Asia	I. persulcatus	questing	adult	nucleic acid test: Nested PCR	Specific Primer: B. microti	prevalence	2380	3	0.12605
	61	26	B. microti	Detection of babesia microti and borrelia burgdorferi in host-seeking ixodes scapularis (Acari: Ixodidae) in Monmouth County, New Jersey	Schulze TL, et al. 2013	English	Yes	OregonState	U.S.	North America	I. scapularis	questing	adult	nucleic acid test: PCR	Specific Primer: B. microti	infection prevalence	610	50	8.19672
	61	26	B. microti	Detection of babesia microti and borrelia burgdorferi in host-seeking ixodes scapularis (Acari: Ixodidae) in Monmouth County, New Jersey	Schulze TL, et al. 2013	English	Yes	OregonState	U.S.	North America	I. scapularis	questing	nymph	nucleic acid test: PCR	Specific Primer: B. microti	infection prevalence	478	19	3.9749
	62	27	B. microti	Detection of Babesia microti in ticks by real-time fluorescent quantitative PCR	Zhou YZ, et al. 2016	Chinese	No	Shanghai	China	Asia	D. nuttalli	questing	not distinguished	nucleic acid test: Real-time PCR	Specific Primer: B. microti	prevalence	20	0	0
	62	27	B. microti	Detection of Babesia microti in ticks by real-time fluorescent quantitative PCR	Zhou YZ, et al. 2016	Chinese	Yes	Shanghai	China	Asia	Hae. longicornis	questing	not distinguished	nucleic acid test: Real-time PCR	Specific Primer: B. microti	prevalence	397	91	22.9219
	62	27	B. microti	Detection of Babesia microti in ticks by real-time fluorescent quantitative PCR	Zhou YZ, et al. 2016	Chinese	Yes	Shanghai	China	Asia	Hae. qinghaiensis	questing	not distinguished	nucleic acid test: Real-time PCR	Specific Primer: B. microti	prevalence	34	0	0
	62	27	B. microti	Detection of Babesia microti in ticks by real-time fluorescent quantitative PCR	Zhou YZ, et al. 2016	Chinese	Yes	Shanghai	China	Asia	Rh. haemaphysaloides	questing	not distinguished	nucleic acid test: Real-time PCR	Specific Primer: B. microti	prevalence	134	1	0.746269
	62	27	B. microti	Detection of Babesia microti in ticks by real-time fluorescent quantitative PCR	Zhou YZ, et al. 2016	Chinese	Yes	Shanghai	China	Asia	Rh. microplus	questing	not distinguished	nucleic acid test: Real-time PCR	Specific Primer: B. microti	prevalence	48	0	0
	62	27	B. microti	Detection of Babesia microti in ticks by real-time fluorescent quantitative PCR	Zhou YZ, et al. 2016	Chinese	Yes	Shanghai	China	Asia	Rh. sanguineus	questing	not distinguished	nucleic acid test: Real-time PCR	Specific Primer: B. microti	prevalence	370	4	1.08108
	63	29	B. microti	Detection of babesia, borrelia, anaplasma, and rickettsia spp. in adult black-legged ticks (ixodes scapularis) from Pennsylvania, United States, with a luminex multiplex bead assay	Livengood J, et al. 2020	English	Yes	Commonwealth of Pennsylvania	U.S.	North America	I. scapularis	questing	adult	nucleic acid test: PCR	Universal Primer: Babesia spp.	detection rate	299	2	0.668896
	64	30	B. microti	Detection of protozoans Babesia microti and Toxoplasma gondii and their co-existence in ticks (Acari: Ixodida) collected in Tarnogórski district (Upper Silesia, Poland)	Asman M, et al. 2015	English	Yes	województwo śląskie	poland	Europe	I. ricinus	questing	nymph+adult	nucleic acid test: Nested PCR	Specific Primer: B. microti	percentage of infected	60	35	58.3333
	65	31	B. microti	Detection of tick-borne pathogens in roe deer (Capreolus capreolus), in questing ticks (Ixodes ricinus), and in ticks infesting roe deer in southern Germany	Overzier E, et al. 2013	English	Yes	(Bavaria	Germany	Europe	I. ricinus	questing	nymph+adult	nucleic acid test: Real-time PCR	Universal Primer: Babesia spp.	prevalence	199	6	3.01508
	66	32	B. microti	Detection of two zoonotic Babesia microti lineages, the Hobetsu and U.S. lineages, in two sympatric tick species, ixodes ovatus and Ixodes persulcatus, respectively, in Japan	Zamoto NA, et al. 2012	English	Yes	hobetsu	Japan	Asia	I. ovatus	questing	adult	nucleic acid test: Nested PCR	Specific Primer: B. microti	prevalence	789	38	4.81622
	66	32	B. microti	Detection of two zoonotic Babesia microti lineages, the Hobetsu and U.S. lineages, in two sympatric tick species, ixodes ovatus and Ixodes persulcatus, respectively, in Japan	Zamoto NA, et al. 2012	English	Yes	hobetsu	Japan	Asia	I. persulcatus	questing	adult	nucleic acid test: Nested PCR	Specific Primer: B. microti	prevalence	481	2	0.4158
	66	32	B. microti	Detection of two zoonotic Babesia microti lineages, the Hobetsu and U.S. lineages, in two sympatric tick species, ixodes ovatus and Ixodes persulcatus, respectively, in Japan	Zamoto NA, et al. 2012	English	Yes	hobetsu	Japan	Asia	I. persulcatus	questing	nymph	nucleic acid test: Nested PCR	Specific Primer: B. microti	prevalence	196	0	0
	67	33	B. microti	Discovery of Novel Babesia Infections and Identification of Their Causative Agents	Jiang RR., et al. 2016	Chinese	Yes	Heilongjiang	China	Asia	Hae. concinna	questing	adult	nucleic acid test: Nested PCR	Specific Primer: B. microti	prevalence	553	0	0
	67	33	B. microti	Discovery of Novel Babesia Infections and Identification of Their Causative Agents	Jiang RR., et al. 2016	Chinese	Yes	Heilongjiang	China	Asia	I. persulcatus	questing	adult	nucleic acid test: Nested PCR	Specific Primer: B. microti	prevalence	2538	10	0.394011
	68	34	B. microti	Diversity and Coexistence of Tick-Borne Pathogens in Central Germany	Hildebrandt A, et al. 2011	English	Yes	Thuringia	Germany	Europe	I. ricinus	questing	not distinguished	nucleic acid test: PCR	Universal Primer: Babesia spp.	prevalence	1000	18	1.8
	69	35	B. microti	Emergence and Epidemiology of Bovine Babesiosis Due to Babesia divergens on a Northern German Beef Production Farm	Springer A, et al. 2020	English	Yes	Ireland	Germany	Europe	I. ricinus	questing	adult	nucleic acid test: PCR	Universal Primer: Babesia spp.	prevalence	227	2	0.881057
	69	35	B. microti	Emergence and Epidemiology of Bovine Babesiosis Due to Babesia divergens on a Northern German Beef Production Farm	Springer A, et al. 2020	English	Yes	Ireland	Germany	Europe	I. ricinus	questing	nymph	nucleic acid test: PCR	Universal Primer: Babesia spp.	prevalence	648	5	0.771605
	69	35	B. microti	Emergence and Epidemiology of Bovine Babesiosis Due to Babesia divergens on a Northern German Beef Production Farm	Springer A, et al. 2020	English	Yes	Ireland	Germany	Europe	I. ricinus	questing	larvae	nucleic acid test: PCR	Universal Primer: Babesia spp.	prevalence	555	0	0
	70	36	B. microti	Evidence of Babesia microti infection in multi-infected Ixodes persulcatus ticks in Russia	Andrey NA, et al. 2003	English	Yes	morskaja	Russia	Europe	I. persulcatus	questing	adult	nucleic acid test: Nested PCR	Specific Primer: B. microti	prevalence	738	7	0.948509
	71	39	B. microti	Genetic Diversity and Coexistence of Babesia in Ticks (Acari: Ixodidae) from Northeastern China	Xia LY, et al. 2020	English	Yes	Heilongjiang	China	Asia	Hae. concinna	questing	adult	nucleic acid test: Nested PCR	Universal Primer: Babesia spp.	prevalence	461	0	0
	71	39	B. microti	Genetic Diversity and Coexistence of Babesia in Ticks (Acari: Ixodidae) from Northeastern China	Xia LY, et al. 2020	English	Yes	Heilongjiang	China	Asia	I. persulcatus	questing	adult	nucleic acid test: Nested PCR	Universal Primer: Babesia spp.	prevalence	2380	10	0.420168
	72	40	B. microti	Genetic diversity of Babesia in Ixodes persulcatus and small mammals from North Ural and West Siberia, Russia	Rar VA, et al. 2011	English	Yes	Sverdlovsk	Russia	Europe	I. persulcatus	questing	adult	nucleic acid test: PCR	Universal Primer: Babesia spp.	prevalence	789	10	1.26743
	73	41	B. microti	Genetic variability of Babesia parasites in Hae. spp. and Ixodes persulcatus ticks in the Baikal region and Far East of Russia	Rar VA, et al. 2014	English	Yes	Khabarovsk Territory, Amur region, Irkutsk region	Russia	Europe	I. persulcatus	questing	adult	nucleic acid test: Nested PCR	Universal Primer: Babesia spp.	prevalence	1125	9	0.8
	73	41	B. microti	Genetic variability of Babesia parasites in Hae. spp. and Ixodes persulcatus ticks in the Baikal region and Far East of Russia	Rar VA, et al. 2014	English	Yes	Khabarovsk Territory, Amur region, Irkutsk region	Russia	Europe	Hae. concinna	questing	adult	nucleic acid test: Nested PCR	Universal Primer: Babesia spp.	prevalence	573	0	0
	73	41	B. microti	Genetic variability of Babesia parasites in Hae. spp. and Ixodes persulcatus ticks in the Baikal region and Far East of Russia	Rar VA, et al. 2014	English	Yes	Khabarovsk Territory, Amur region, Irkutsk region	Russia	Europe	D. nuttalli	questing	adult	nucleic acid test: Nested PCR	Universal Primer: Babesia spp.	prevalence	43	0	0
	74	42	B. microti	High prevalence of Babesia microti 'Munich' type in small mammals from an Ixodes persulcatus/Ixodes trianguliceps sympatric area in the Omsk region, Russia	Rar V, et al.2016	English	Yes	Omsk Oblast	Russia	Europe	I. persulcatus	questing	adult	nucleic acid test: Nested PCR	Specific Primer: B. microti	prevalence	394	0	0
	75	43	B. microti	High-throughput screening of tick-borne pathogens in Europe	Michelet L, et al. 2014	English	Yes	unknown	France	Europe	I. ricinus	questing	nymph	nucleic acid test: Real-time PCR	Specific Primer: B. microti	prevalence	7050	0	0
	76	45	B. microti	Interesting insights into the co-circulation of pathogens in Ixodes ricinus ticks from rodents, birds and in questing stages in middle Germany	Hildebrandt A, et al. 2010	English	Yes	Thuringia	Germany	Europe	I. ricinus	questing	adult	nucleic acid test: PCR	Universal Primer: Babesia spp.	infection rates	34	0	0
	77	47	B. microti	Isolation and amplification by polymerase chain reaction DNA of babesia microti and Babesia divergens in ticks in Poland	Skotarczak B, et al. 2001	English	Yes	województwo pomorskie	Poland	Europe	I. ricinus	questing	adult	nucleic acid test: PCR	Specific Primer: B. microti	infection rate	280	41	14.6429
	77	47	B. microti	Isolation and amplification by polymerase chain reaction DNA of babesia microti and Babesia divergens in ticks in Poland	Skotarczak B, et al. 2001	English	Yes	województwo pomorskie	Poland	Europe	I. ricinus	questing	nymph	nucleic acid test: PCR	Specific Primer: B. microti	infection rate	234	26	11.1111
	77	47	B. microti	Isolation and amplification by polymerase chain reaction DNA of babesia microti and Babesia divergens in ticks in Poland	Skotarczak B, et al. 2001	English	No	województwo pomorskie	Poland	Europe	I. ricinus	questing	larvae	nucleic acid test: PCR	Specific Primer: B. microti	infection rate	19	4	21.0526
	78	48	B. microti	Ixodes ricinus as a vector of Borrelia burgdorferi sensu lato, Anaplasma phagocytophilum and Babesia microti in urban and suburban forests	Stańczak J, et al. 2004	English	Yes	województwo pomorskie	Poland	Europe	I. ricinus	questing	adult	nucleic acid test: PCR	Specific Primer: B. microti	prevalence	303	11	3.63036
	78	48	B. microti	Ixodes ricinus as a vector of Borrelia burgdorferi sensu lato, Anaplasma phagocytophilum and Babesia microti in urban and suburban forests	Stańczak J, et al. 2004	English	Yes	województwo pomorskie	Poland	Europe	I. ricinus	questing	nymph	nucleic acid test: PCR	Specific Primer: B. microti	prevalence	398	5	1.25628
	79	49	B. microti	Low prevalence of zoonotic Babesia in small mammals and Ixodes ricinus in Brittany, France	Jouglin, M. et al. 2017	English	Yes	Region Bretagne	France	Europe	I. ricinus	questing	nymph	nucleic acid test: Nested PCR	Universal Primer: Babesia spp.	prevalence	2620	0	0
	80	50	B. microti	Microbiome analysis of Ixodes scapularis ticks from New York and Connecticut	Tokarz R, et al. 2019	English	Yes	Connecticut	U.S.	North America	I. scapularis	questing	adult	nucleic acid test: Real-time PCR	Universal Primer: Babesia spp.	prevalence	197	15	7.61421
	81	52	B. microti	Molecular detection and characterization of zoonotic and veterinary pathogens in ticks from Northeastern China	Wei F, et al. 2016	English	Yes	Heilongjiang	China	Asia	Hae. longicornis	questing	adult	nucleic acid test: Nested PCR	Universal Primer: Babesia spp.	infection rate	390	0	0
	81	52	B. microti	Molecular detection and characterization of zoonotic and veterinary pathogens in ticks from Northeastern China	Wei F, et al. 2016	English	Yes	Heilongjiang	China	Asia	Hae. concinna	questing	adult	nucleic acid test: Nested PCR	Universal Primer: Babesia spp.	infection rate	412	0	0
	81	52	B. microti	Molecular detection and characterization of zoonotic and veterinary pathogens in ticks from Northeastern China	Wei F, et al. 2016	English	Yes	Heilongjiang	China	Asia	I. persulcatus	questing	adult	nucleic acid test: Nested PCR	Universal Primer: Babesia spp.	infection rate	1699	10	0.588582
	82	53	B. microti	Molecular detection and identification of piroplasms (Babesia spp. and Theileria spp.) and Anaplasma phagocytophilum in questing ticks from northwest Spain	Remesar S, et al. 2020	English	Yes	Galicia	Spain	Europe	I. ricinus	questing	adult	nucleic acid test: Real-time PCR	Universal Primer: Babesia spp.	prevalence	404	0	0
	82	53	B. microti	Molecular detection and identification of piroplasms (Babesia spp. and Theileria spp.) and Anaplasma phagocytophilum in questing ticks from northwest Spain	Remesar S, et al. 2020	English	Yes	Galicia	Spain	Europe	I. ricinus	questing	nymph	nucleic acid test: Real-time PCR	Universal Primer: Babesia spp.	prevalence	652	3	0.460123
	83	54	B. microti	Molecular detection of emerging tick-borne pathogens in Vojvodina, Serbia	Aleksandar P, et al. 2016	English	Yes	Vojvodina	Serbia	Europe	I. ricinus	questing	nymph+adult	nucleic acid test: PCR	Universal Primer: Babesia spp.	prevalence	26	1	3.84615
	84	56	B. microti	Molecular detection of tick-borne pathogens in Ixodes ricinus from Moldova collected in 1960	Movila A, et al. 2013	English	Yes	Codrii	Moldova	Europe	I. ricinus	questing	adult	nucleic acid test: PCR	Universal Primer: Babesia spp.	infection rates	126	1	0.793651
	85	57	B. microti	Molecular evidence of Anaplasma phagocytophilum and Babesia microti co-infections in Ixodes ricinus ticks in central-eastern region of Poland	Sytykiewicz H, et al. 2012	English	Yes	unknown	Poland	Europe	I. ricinus	questing	adult	nucleic acid test: Nested PCR	Specific Primer: B. microti	prevalence	558	30	5.37634
	85	57	B. microti	Molecular evidence of Anaplasma phagocytophilum and Babesia microti co-infections in Ixodes ricinus ticks in central-eastern region of Poland	Sytykiewicz H, et al. 2012	English	Yes	unknown	Poland	Europe	I. ricinus	questing	nymph	nucleic acid test: Nested PCR	Specific Primer: B. microti	prevalence	565	5	0.884956
	86	58	B. microti	Molecular identification of Babesia parasites isolated from Ixodes ricinus ticks collected in northwestern Poland	Pienia̧zek N, et al. 2006	English	Yes	Zachodniopomorskie	Poland	Europe	I. ricinus	questing	not distinguished	nucleic acid test: PCR	Universal Primer: Babesia spp.	prevalence	1368	2	0.146199
	87	59	B. microti	Multiflora rose invasion amplifies prevalence of Lyme disease pathogen, but not necessarily Lyme disease risk	Adalsteinsson SA, et al. 2018	English	Yes	Delaware	U.S.	North America	I. scapularis	questing	nymph	nucleic acid test: PCR	Specific Primer: B. microti	prevalence	258	0	0
	88	60	B. microti	Multiple infections in questing nymphs and adult female Ixodes ricinus ticks collected in a recreational forest in Denmark	Kirstine K, et al. 2019	English	Yes	North Zealand	Denmark	Europe	I. ricinus	questing	adult	nucleic acid test: PCR	Specific Primer: B. microti	prevalence	504	0	0
	88	60	B. microti	Multiple infections in questing nymphs and adult female Ixodes ricinus ticks collected in a recreational forest in Denmark	Kirstine K, et al. 2019	English	Yes	North Zealand	Denmark	Europe	I. ricinus	questing	nymph	nucleic acid test: PCR	Specific Primer: B. microti	prevalence	509	0	0
	89	63	B. microti	Occurrence of Borrelia burgdorferi sensu lato,Anaplasma phagocytophilum and Babesia microti in Ixodes ricinus ticks collected from selected areas of Opolskie Province in south-west Poland	Asman M, et al. 2019	English	Yes	Bryksy	Poland	Europe	I. ricinus	questing	adult	nucleic acid test: Nested PCR	Specific Primer: B. microti	prevalence	78	9	11.5385
	89	63	B. microti	Occurrence of Borrelia burgdorferi sensu lato,Anaplasma phagocytophilum and Babesia microti in Ixodes ricinus ticks collected from selected areas of Opolskie Province in south-west Poland	Asman M, et al. 2019	English	Yes	Bryksy	Poland	Europe	I. ricinus	questing	nymph	nucleic acid test: Nested PCR	Specific Primer: B. microti	prevalence	144	3	2.08333
	90	64	B. microti	Occurrence of tick-borne pathogens in questing Ixodes ricinus ticks from Wester Ross, Northwest Scotland	Olsthoorn F, et al. 2021	English	Yes	unknown	Scotland	Europe	I. ricinus	questing	nymph	nucleic acid test: Real-time PCR	Universal Primer: Babesia spp.	prevalence	2828	0	0
	91	65	B. microti	Pathogen Coinfections Harbored by Adult Ixodes scapularis from White-Tailed Deer Compared with Questing Adults Across Sites in Maryland, USA	Milholland MT, et al. 2020	English	Yes	Maryland	U.S.	North America	I. scapularis	questing	adult	nucleic acid test: Real-time PCR	Specific Primer: B. microti	prevalence	330	4	1.21212
	92	66	B. microti	PCR detection of Babesia microti and Babesia divergens in ticks	Bogumila S, et al. 2001	English	Yes	Szczecin	Poland	Europe	I. ricinus	questing	not distinguished	nucleic acid test: PCR	Specific Primer: B. microti	prevalence	533	71	13.3208
	93	67	B. microti	Polymicrobial nature of tick-borne diseases	Sanchez VS, et al. 2019	English	Yes	Massachusetts	U.S.	North America	I. scapularis	questing	adult	nucleic acid test: PCR	Specific Primer: B. microti	prevalence	620	88	14.1935
	93	67	B. microti	Polymicrobial nature of tick-borne diseases	Sanchez VS, et al. 2019	English	Yes	Massachusetts	U.S.	North America	I. scapularis	questing	nymph	nucleic acid test: PCR	Specific Primer: B. microti	prevalence	58	9	15.5172
	94	68	B. microti	Presence of Candidatus Neoehrlichia mikurensis and Babesia microti in rodents and two tick species (Ixodes ricinus and Ixodes trianguliceps) in Slovakia	Blaňarová L, et al. 2016	English	Yes	unknown	Slovakia	Europe	I. ricinus	questing	adult	nucleic acid test: PCR	Universal Primer: Babesia spp.	infection prevalences	337	1	0.296736
	94	68	B. microti	Presence of Candidatus Neoehrlichia mikurensis and Babesia microti in rodents and two tick species (Ixodes ricinus and Ixodes trianguliceps) in Slovakia	Blaňarová L, et al. 2016	English	Yes	unknown	Slovakia	Europe	I. ricinus	questing	nymph	nucleic acid test: PCR	Universal Primer: Babesia spp.	infection prevalences	1031	5	0.484966
	95	69	B. microti	Presence of potentially pathogenic Babesia sp. for human in Ixodes ricinus in Switzerland	Casati S, et al. 2006	English	Yes	Neuchâtel, Ticino, Zürich and Valais	Switzerland	Europe	I. ricinus	questing	adult	nucleic acid test: PCR	Universal Primer: Babesia spp.	prevalence	382	0	0
	95	69	B. microti	Presence of potentially pathogenic Babesia sp. for human in Ixodes ricinus in Switzerland	Casati S, et al. 2006	English	Yes	Neuchâtel, Ticino, Zürich and Valais	Switzerland	Europe	I. ricinus	questing	nymph	nucleic acid test: PCR	Universal Primer: Babesia spp.	prevalence	483	2	0.414079
	96	70	B. microti	Prevalence and Coinfection of Three Tick-Borne Pathogens in Questing Adult Blacklegged Ticks Ixodes scapularis (Vilas County, Wisconsin)	Westwood ML, et al. 2020	English	Yes	Wisconsin	U.S.	North America	I. scapularis	questing	adult	nucleic acid test: PCR	Specific Primer: B. microti	infection prevalence	461	30	6.50759
	97	71	B. microti	Prevalence and distribution of seven human pathogens in host-seeking Ixodes scapularis (Acari: Ixodidae) nymphs in Minnesota, USA	Tammi LJ, et al. 2018	English	Yes	Minnesota	U.S.	North America	I. scapularis	questing	nymph	nucleic acid test: PCR	Specific Primer: B. microti	infection prevalence	1240	58	4.67742
	98	73	B. microti	Prevalence and Diversity of Tick-Borne Pathogens in Nymphal Ixodes scapularis (Acari: Ixodidae) in Eastern National Parks	Johnson TL, et al. 2017	English	Yes	Maine	U.S.	North America	I. scapularis	questing	nymph	nucleic acid test: Real-time PCR	Specific Primer: B. microti	prevalence	1460	41	2.80822
	99	74	B. microti	Prevalence and phylogenetic analysis of Babesia spp. in Ixodes ricinus and Ixodes persulcatus ticks in Latvia	Capligina V, et al. 2016	English	Yes	Gulbene	Latvia	Europe	I. persulcatus	questing	adult	nucleic acid test: Nested PCR	Universal Primer: Babesia spp.	prevalence	538	4	0.743494
	99	74	B. microti	Prevalence and phylogenetic analysis of Babesia spp. in Ixodes ricinus and Ixodes persulcatus ticks in Latvia	Capligina V, et al. 2016	English	Yes	Gulbene	Latvia	Europe	I. ricinus	questing	adult	nucleic acid test: Nested PCR	Universal Primer: Babesia spp.	prevalence	251	3	1.19522
	99	74	B. microti	Prevalence and phylogenetic analysis of Babesia spp. in Ixodes ricinus and Ixodes persulcatus ticks in Latvia	Capligina V, et al. 2016	English	Yes	Gulbene	Latvia	Europe	I. persulcatus	questing	nymph	nucleic acid test: Nested PCR	Universal Primer: Babesia spp.	prevalence	155	4	2.58065
	99	74	B. microti	Prevalence and phylogenetic analysis of Babesia spp. in Ixodes ricinus and Ixodes persulcatus ticks in Latvia	Capligina V, et al. 2016	English	Yes	Gulbene	Latvia	Europe	I. ricinus	questing	nymph	nucleic acid test: Nested PCR	Universal Primer: Babesia spp.	prevalence	181	0	0
	100	76	B. microti	Prevalence of Anaplasma phagocytophilum and Babesia microti in Ixodes scapularis from a Newly Established Lyme Disease Endemic Area, the Thousand Islands Region of Ontario, Canada	Werden L, et al. 2015	English	Yes	Ontario	Canada	North America	I. ricinus	questing	not distinguished	nucleic acid test: PCR	Specific Primer: B. microti	prevalence	365	0	0
	101	77	B. microti	Prevalence of borrelia burgdorferi (spirochaetales: Spirochaetaceae), anaplasma phagocytophilum (rickettsiales: Anaplasmataceae), and babesia microti (piroplasmida: Babesiidae) in ixodes scapularis (acari: Ixodidae) collected from recreational lands in the hudson valley region, New York State	Prusinski MA, et al. 2014	English	Yes	Hudson Valley Region	U.S.	North America	I. scapularis	questing	adult	nucleic acid test: PCR	Specific Primer: B. microti	prevalence	7904	168	2.12551
	101	77	B. microti	Prevalence of borrelia burgdorferi (spirochaetales: Spirochaetaceae), anaplasma phagocytophilum (rickettsiales: Anaplasmataceae), and babesia microti (piroplasmida: Babesiidae) in ixodes scapularis (acari: Ixodidae) collected from recreational lands in the hudson valley region, New York State	Prusinski MA, et al. 2014	English	Yes	Hudson Valley Region	U.S.	North America	I. scapularis	questing	nymph	nucleic acid test: PCR	Specific Primer: B. microti	prevalence	3300	52	1.57576
	102	78	B. microti	Prevalence of Borrelia burgdorferi, Bartonella spp., Babesia microti, and Anaplasma phagocytophila in Ixodes scapularis ticks collected in Northern New Jersey	Adelson ME, et al. 2004	English	Yes	Massachusetts	U.S.	North America	I. scapularis	questing	not distinguished	nucleic acid test: PCR	Specific Primer: B. microti	infection rates	107	9	8.41121
	103	79	B. microti	Prevalence of Severe Febrile and Thrombocytopenic Syndrome Virus, Anaplasma spp. and Babesia microti in Hard Ticks (Acari: Ixodidae) from Jiaodong Peninsula, Shandong Province	Zhang HQ, et al. 2017	English	Yes	Shandong	China	Asia	Hae. longicornis	questing	adult	nucleic acid test: PCR	Specific Primer: B. microti	prevalence rates	988	18	1.82186
	103	79	B. microti	Prevalence of Severe Febrile and Thrombocytopenic Syndrome Virus, Anaplasma spp. and Babesia microti in Hard Ticks (Acari: Ixodidae) from Jiaodong Peninsula, Shandong Province	Zhang HQ, et al. 2017	English	Yes	Shandong	China	Asia	Rh. microplus	questing	adult	nucleic acid test: PCR	Specific Primer: B. microti	prevalence rates	190	5	2.63158
	103	79	B. microti	Prevalence of Severe Febrile and Thrombocytopenic Syndrome Virus, Anaplasma spp. and Babesia microti in Hard Ticks (Acari: Ixodidae) from Jiaodong Peninsula, Shandong Province	Zhang HQ, et al. 2017	English	Yes	Shandong	China	Asia	Hae. longicornis	questing	nymph	nucleic acid test: PCR	Specific Primer: B. microti	prevalence rates	903	4	0.442968
	104	80	B. microti	Prevalence of three zoonotic Babesia species in Ixodes ricinus (Linné, 1758) nymphs in a suburban forest in Switzerland	Gigandet L, et al. 2011	English	Yes	unknown	Switzerland	Europe	I. ricinus	questing	nymph	nucleic acid test: PCR	Universal Primer: Babesia spp.	infection rates	1908	13	0.681342
	105	81	B. microti	Prevalence of tick-borne pathogens at various workplaces in forest exploitation environment	Ewa C, et al. 2014	English	Yes	Lublin province	Poland	Europe	I. ricinus	questing	nymph+adult	nucleic acid test: Nested PCR	Specific Primer: B. microti	prevalence	861	35	4.06504
	106	82	B. microti	Prevalence of tick-borne pathogens in an urban park in Rome, Italy	Fabiola M, et al. 2014	English	Yes	Rome	Italy	Europe	I. ricinus	questing	adult	nucleic acid test: Real-time PCR	Specific Primer: B. microti	prevalence	33	4	12.1212
	106	82	B. microti	Prevalence of tick-borne pathogens in an urban park in Rome, Italy	Fabiola M, et al. 2014	English	Yes	Rome	Italy	Europe	Rh. turanicus	questing	adult	nucleic acid test: Real-time PCR	Specific Primer: B. microti	prevalence	85	1	1.17647
	107	83	B. microti	Prevalence of Tick-Borne Pathogens in Ixodes ricinus and D. reticulatus Ticks from Different Geographical Locations in Belarus	Reye AL, et al. 2013	English	Yes	Brèsckaja	Belarus	Europe	I. ricinus	questing	adult	nucleic acid test: PCR	Universal Primer: Babesia spp.	prevalence	289	3	1.03806
	107	83	B. microti	Prevalence of Tick-Borne Pathogens in Ixodes ricinus and D. reticulatus Ticks from Different Geographical Locations in Belarus	Reye AL, et al. 2013	English	Yes	Brèsckaja	Belarus	Europe	D. reticulatus	questing	adult	nucleic acid test: PCR	Universal Primer: Babesia spp.	prevalence	164	0	0
	108	84	B. microti	Prevalence of tick-borne pathogens in Ixodes scapularis in a rural New Jersey County	Varde S, et al. 1998	English	Yes	New Jersey	U.S.	North America	I. scapularis	questing	adult	nucleic acid test: PCR	Specific Primer: B. microti	prevalence rates	100	5	5
	109	86	B. microti	Prevalence Rates of Borrelia burgdorferi (Spirochaetales: Spirochaetaceae), Anaplasma phagocytophilum (Rickettsiales: Anaplasmataceae), and Babesia microti (Piroplasmida: Babesiidae) in Host-Seeking Ixodes scapularis (Acari: Ixodidae) from Pennsylvania	Hutchinson ML, et al. 2015	English	Yes	Pennsylvania counties.	U.S.	North America	I. scapularis	questing	adult	nucleic acid test: Real-time PCR	Specific Primer: B. microti	infection rates	1855	54	2.91105
	110	88	B. microti	Relatively low prevalence of Babesia microti and Anaplasma phagocytophilum in Ixodes scapularis ticks collected in the Lehigh Valley region of eastern Pennsylvania	Edwards MJ, et al. 2015	English	Yes	Pennsylvania	U.S.	North America	I. scapularis	questing	adult	nucleic acid test: Real-time PCR	Specific Primer: B. microti	infection rate	314	1	0.318471
	110	88	B. microti	Relatively low prevalence of Babesia microti and Anaplasma phagocytophilum in Ixodes scapularis ticks collected in the Lehigh Valley region of eastern Pennsylvania	Edwards MJ, et al. 2015	English	Yes	Pennsylvania	U.S.	North America	I. scapularis	questing	nymph	nucleic acid test: Real-time PCR	Specific Primer: B. microti	infection rate	109	1	0.917431
	111	89	B. microti	Reservoir Competence of Wildlife Host Species for Babesia microti	Michelle H, et al. 2012	English	Yes	New York	U.S.	North America	I. scapularis	questing	nymph	nucleic acid test: Real-time PCR	Specific Primer: B. microti	prevalence	414	69	16.6667
	112	90	B. microti	Seasonal activity and tick-borne pathogen infection rates of Ixodes ricinus ticks in Hungary	Egyed L, et al. 2012	English	Yes	Carpathian Basin	Hungary	Europe	I. ricinus	questing	nymph	nucleic acid test: PCR	Universal Primer: Babesia spp.	infection rate	1800	6	0.333333
	113	91	B. microti	Spread of ticks and tick-borne diseases in Germany due to global warming	Hartelt K, et al. 2008	English	Yes	Baden-Wuerttemberg	Germany	Europe	I. ricinus	questing	nymph+adult	nucleic acid test: PCR	Universal Primer: Babesia spp.	infection rate	3113	3	0.0963701
	114	94	B. microti	The investigation of babesia spp. infections on blood donors and of ticks and tick-borne pathogens in a police dog breeding and training base in GuangXi	Wang HS, et al. 2015	Chinese	No	Guangxi	China	Asia	Rh. sanguineus	questing	not distinguished	nucleic acid test: Nested PCR	Universal Primer: Babesia spp.	prevalence	18	5	27.7778
	115	95	B. microti	The occurrence of three tick-borne pathogens in Ixodes ricinus ticks collected from the area of the Krakow-Czestochowa Upland (Southern Poland)	Asman M, et al. 2018	English	Yes	Czestochowa	Poland	Europe	I. ricinus	questing	adult	nucleic acid test: Nested PCR	Specific Primer: B. microti	prevalence	316	71	22.4684
	115	95	B. microti	The occurrence of three tick-borne pathogens in Ixodes ricinus ticks collected from the area of the Krakow-Czestochowa Upland (Southern Poland)	Asman M, et al. 2018	English	Yes	Czestochowa	Poland	Europe	I. ricinus	questing	nymph	nucleic acid test: Nested PCR	Specific Primer: B. microti	prevalence	143	36	25.1748
	116	96	B. microti	The PCR and nested PCR detection of Borrelia burgdorferi sensu lato, Anaplasma phagocytophilum and Babesia microti in D. reticulatus F. collected in a new location in Poland (Trzciel, Western	Patrycja O, et al. 2016	English	Yes	Trzciel Forest District	Poland	Europe	D. reticulatus	questing	adult	nucleic acid test: Nested PCR	Specific Primer: B. microti	prevalence	125	5	4
	117	97	B. microti	The PCR detection and phylogenetic characterization of Babesia microti in questing ticks in Mongolia	Tuvshintulga B, et al. 2015	English	Yes	Selenge	Mongolia	Asia	I. persulcatus	questing	adult	nucleic acid test: Nested PCR	Specific Primer: B. microti	positive rate	63	19	30.1587
	117	97	B. microti	The PCR detection and phylogenetic characterization of Babesia microti in questing ticks in Mongolia	Tuvshintulga B, et al. 2015	English	Yes	Selenge	Mongolia	Asia	D. nuttalli	questing	adult	nucleic acid test: Nested PCR	Specific Primer: B. microti	positive rate	156	0	0
	118	98	B. microti	The potential risk of exposure to Borrelia garinii, Anaplasma phagocytophilum and Babesia microti in the Wolinski National Park (north-western Poland)	Asman M, et al. 2021	English	Yes	Wolin Island	Poland	Europe	I. ricinus	questing	adult	nucleic acid test: Nested PCR	Specific Primer: B. microti	prevalence	28	1	3.57143
	118	98	B. microti	The potential risk of exposure to Borrelia garinii, Anaplasma phagocytophilum and Babesia microti in the Wolinski National Park (north-western Poland)	Asman M, et al. 2021	English	Yes	Wolin Island	Poland	Europe	I. ricinus	questing	nymph	nucleic acid test: Nested PCR	Specific Primer: B. microti	prevalence	266	41	15.4135
	118	98	B. microti	The potential risk of exposure to Borrelia garinii, Anaplasma phagocytophilum and Babesia microti in the Wolinski National Park (north-western Poland)	Asman M, et al. 2021	English	Yes	Wolin Island	Poland	Europe	I. ricinus	questing	larvae	nucleic acid test: Nested PCR	Specific Primer: B. microti	prevalence	100	0	0
	119	99	B. microti	The prevalence of piroplasms in a population of Ixodes ricinus (ACARI: Ixodidae) from North-Western Poland	Kuźna GW, et al. 2002	English	Yes	Szczecin	Poland	Europe	I. ricinus	questing	adult	nucleic acid test: PCR	Specific Primer: B. microti	prevalence	49	0	0
	119	99	B. microti	The prevalence of piroplasms in a population of Ixodes ricinus (ACARI: Ixodidae) from North-Western Poland	Kuźna GW, et al. 2002	English	Yes	Szczecin	Poland	Europe	I. ricinus	questing	nymph	nucleic acid test: PCR	Specific Primer: B. microti	prevalence	412	8	1.94175
	120	100	B. microti	The prevalence of zoonotic tick-borne pathogens in ixodes scapularis collected in the hudson valley, new york state	Aliota MT, et al. 2014	English	Yes	New York State	U.S.	North America	I. scapularis	questing	adult	nucleic acid test: PCR	Specific Primer: B. microti	prevalence	561	22	3.92157
	120	100	B. microti	The prevalence of zoonotic tick-borne pathogens in ixodes scapularis collected in the hudson valley, new york state	Aliota MT, et al. 2014	English	Yes	New York State	U.S.	North America	I. scapularis	questing	nymph	nucleic acid test: PCR	Specific Primer: B. microti	prevalence	67	13	19.403
	121	101	B. microti	The situation of mice and ticks infected by Babesia microtic	Fan DH, et al. 2012	Chinese	Yes	Heilongjiang	China	Asia	Hae. concinna	questing	not distinguished	nucleic acid test: PCR	Specific Primer: B. microti	prevalence	164	3	1.82927
	121	101	B. microti	The situation of mice and ticks infected by Babesia microtic	Fan DH, et al. 2012	Chinese	Yes	Heilongjiang	China	Asia	I. persulcatus	questing	not distinguished	nucleic acid test: PCR	Specific Primer: B. microti	prevalence	559	97	17.3524
	122	102	B. microti	The tick Ixodes persulcatus (Acari: Ixodidae) is a vector of various disease agents in the Cisural region, Russia	Edward I, et al. 2006	English	Yes	Cisural region	Russia	Europe	I. persulcatus	questing	adult	nucleic acid test: PCR	Universal Primer: Babesia spp.	prevalence	400	0	0
	123	104	B. microti	Transmission of babesia microti by ticks in Tengchong	Li LH, et al. 2016	Chinese	Yes	Yunnan	China	Asia	Rh. microplus	questing	larvae	nucleic acid test: Nested PCR	Specific Primer: B. microti	prevalence	459	0	0
	123	104	B. microti	Transmission of babesia microti by ticks in Tengchong	Li LH, et al. 2016	Chinese	Yes	Yunnan	China	Asia	Hae. longicornis	questing	larvae	nucleic acid test: Nested PCR	Specific Primer: B. microti	prevalence	62	0	0
	123	104	B. microti	Transmission of babesia microti by ticks in Tengchong	Li LH, et al. 2016	Chinese	No	Yunnan	China	Asia	Hae. concinna	questing	larvae	nucleic acid test: Nested PCR	Specific Primer: B. microti	prevalence	4	0	0
	124	2	B. venatorum	A three-years assessment of Ixodes ricinus-borne pathogens in a French peri-urban forest	Lejal E, et al. 2019	English	Yes	Paris	France	Europe	I. ricinus	questing	nymph	nucleic acid test: Real-time PCR	Specific Primer: B. venatorum	prevalence	998	15	1.50301
	125	4	B. venatorum	Abundance of questing ticks and molecular evidence for pathogens in ticks in three parks of Emilia-Romagna region of Northern Italy	Aureli S, et al. 2015	English	Yes	Emilia-Romagna	Italy	Europe	I. ricinus	questing	adult	nucleic acid test: Real-time PCR	Universal Primer: Babesia spp.	prevalence	52	0	0
	125	4	B. venatorum	Abundance of questing ticks and molecular evidence for pathogens in ticks in three parks of Emilia-Romagna region of Northern Italy	Aureli S, et al. 2015	English	No	Emilia-Romagna	Italy	Europe	I. acuminatus	questing	adult	nucleic acid test: Real-time PCR	Universal Primer: Babesia spp.	prevalence	3	0	0
	125	4	B. venatorum	Abundance of questing ticks and molecular evidence for pathogens in ticks in three parks of Emilia-Romagna region of Northern Italy	Aureli S, et al. 2015	English	Yes	Emilia-Romagna	Italy	Europe	I. ricinus	questing	nymph	nucleic acid test: Real-time PCR	Universal Primer: Babesia spp.	prevalence	1165	2	0.171674
	125	4	B. venatorum	Abundance of questing ticks and molecular evidence for pathogens in ticks in three parks of Emilia-Romagna region of Northern Italy	Aureli S, et al. 2015	English	Yes	Emilia-Romagna	Italy	Europe	I. ricinus	questing	larvae	nucleic acid test: Real-time PCR	Universal Primer: Babesia spp.	prevalence	320	0	0
	125	4	B. venatorum	Abundance of questing ticks and molecular evidence for pathogens in ticks in three parks of Emilia-Romagna region of Northern Italy	Aureli S, et al. 2015	English	No	Emilia-Romagna	Italy	Europe	D. marginatus	questing	larvae	nucleic acid test: Real-time PCR	Universal Primer: Babesia spp.	prevalence	1	0	0
	125	4	B. venatorum	Abundance of questing ticks and molecular evidence for pathogens in ticks in three parks of Emilia-Romagna region of Northern Italy	Aureli S, et al. 2015	English	No	Emilia-Romagna	Italy	Europe	Hy. marginatu	questing	larvae	nucleic acid test: Real-time PCR	Universal Primer: Babesia spp.	prevalence	3	0	0
	126	10	B. venatorum	Babesia species in questing Ixodes ricinus, Sweden	Karlsson ME, et al. 2016	English	No	unknown	Sweden	Europe	I. ricinus	questing	larvae	nucleic acid test: PCR	Universal Primer: Babesia spp.	prevalence	10	0	0
	126	10	B. venatorum	Babesia species in questing Ixodes ricinus, Sweden	Karlsson ME, et al. 2016	English	Yes	unknown	Sweden	Europe	I. ricinus	questing	nymph+adult	nucleic acid test: PCR	Universal Primer: Babesia spp.	prevalence	336	5	1.4881
	127	11	B. venatorum	Babesia spp. in questing ticks from eastern Poland: prevalence and species diversity	Wójcik FA, et al. 2015	English	Yes	Lublin province	Poland	Europe	D. reticulatus	questing	adult	nucleic acid test: Nested PCR	Universal Primer: Babesia spp.	prevalence	582	0	0
	127	11	B. venatorum	Babesia spp. in questing ticks from eastern Poland: prevalence and species diversity	Wójcik FA, et al. 2015	English	Yes	Lublin province	Poland	Europe	I. ricinus	questing	adult	nucleic acid test: Nested PCR	Universal Primer: Babesia spp.	prevalence	582	8	1.37457
	127	11	B. venatorum	Babesia spp. in questing ticks from eastern Poland: prevalence and species diversity	Wójcik FA, et al. 2015	English	Yes	Lublin province	Poland	Europe	I. ricinus	questing	nymph	nucleic acid test: Nested PCR	Universal Primer: Babesia spp.	prevalence	271	2	0.738007
	128	12	B. venatorum	Babesia spp. in ticks and wildlife in different habitat types of Slovakia	Hamšíková Z, et al.2016	English	Yes	Small Carpathian Mountains	Slovakia	Europe	I. ricinus	questing	not distinguished	nucleic acid test: PCR	Universal Primer: Babesia spp.	prevalence	5057	39	0.771208
	129	15	B. venatorum	Broad-range survey of vector-borne pathogens and tick host identification of Ixodes ricinus from Southern Czech Republic	Honig V, et al. 2017	English	Yes	Daˇcice	Czech Republic	Europe	I. ricinus	questing	nymph	nucleic acid test: PCR	Universal Primer: Babesia spp.	prevalence	435	3	0.689655
	130	16	B. venatorum	Circulation of Babesia Species and Their Exposure to Humans through Ixodes Ricinus	Azagi T, et al. 2021	English	Yes	Utrecht	Netherlands	Europe	I. ricinus	questing	not distinguished	nucleic acid test: PCR	Universal Primer: Babesia spp.	infection rate	7944	60	0.755287
	130	16	B. venatorum	Circulation of Babesia Species and Their Exposure to Humans through Ixodes Ricinus	Azagi T, et al. 2021	English	Yes	Utrecht	Netherlands	Europe	I. ricinus	questing	nymph+adult	nucleic acid test: Real-time PCR	Universal Primer: Babesia spp.	infection rate	17905	142	0.793075
	131	19	B. venatorum	Co-infection of bacteria and protozoan parasites in Ixodes ricinus nymphs collected in the Alsace region, France	Nebbak A, et al. 2019	English	Yes	Alsace	France	Europe	I. ricinus	questing	nymph	nucleic acid test: Real-time PCR	Universal Primer: Babesia spp.	prevalence	50	1	2
	132	22	B. venatorum	Detection and characterization of babesia species in ixodes ticks in Estonia	Katargina O, et al. 2011	English	Yes	Oonurme, Jarvselja	Estonia	Europe	I. persulcatus	questing	adult	nucleic acid test: PCR	Universal Primer: Babesia spp.	prevalence rates	577	0	0
	132	22	B. venatorum	Detection and characterization of babesia species in ixodes ticks in Estonia	Katargina O, et al. 2011	English	Yes	Oonurme, Jarvselja	Estonia	Europe	I. persulcatus	questing	nymph	nucleic acid test: PCR	Universal Primer: Babesia spp.	prevalence rates	361	0	0
	132	22	B. venatorum	Detection and characterization of babesia species in ixodes ticks in Estonia	Katargina O, et al. 2011	English	Yes	Puhtu,Andineme, Kilingi-No˜mme, Are	Estonia	Europe	I. ricinus	questing	nymph+adult	nucleic acid test: PCR	Universal Primer: Babesia spp.	prevalence rates	1665	6	0.36036
	133	23	B. venatorum	Detection and Isolation of Babesia Spp. in ticks in Heilongjiang provience of China	Zhang Y, et al. 2013	Chinese	Yes	Heilongjiang	China	Asia	Hae. concinna	questing	adult	nucleic acid test: PCR	Universal Primer: Babesia spp.	prevalence	461	1	0.21692
	133	23	B. venatorum	Detection and Isolation of Babesia Spp. in ticks in Heilongjiang provience of China	Zhang Y, et al. 2013	Chinese	Yes	Heilongjiang	China	Asia	I. persulcatus	questing	adult	nucleic acid test: PCR	Universal Primer: Babesia spp.	prevalence	2380	15	0.630252
	134	24	B. venatorum	Detection and quantification of Anaplasma phagocytophilum and Babesia spp. in Ixodes ricinus ticks from urban and rural environment, northern Poland, by real-time polymerase chain reaction	Stańczak J, et al. 2015	English	Yes	Pomeranian voivodeship	Poland	Europe	I. ricinus	questing	nymph+adult	nucleic acid test: Nested PCR	Specific Primer: B. venatorum		1875	32	1.70667
	135	25	B. venatorum	Detection of Babesia EU1 in Ixodes ricinus ticks in northern Italy	Cassini R,, et al. 2010	English	Yes	Vicenza	Italy	Europe	I. ricinus	questing	nymph	nucleic acid test: PCR	Universal Primer: Babesia spp.	prevalence	138	3	2.17391
	135	25	B. venatorum	Detection of Babesia EU1 in Ixodes ricinus ticks in northern Italy	Cassini R,, et al. 2010	English	Yes	Vicenza	Italy	Europe	I. ricinus	questing	larvae	nucleic acid test: PCR	Universal Primer: Babesia spp.	prevalence	217	0	0
	136	28	B. venatorum	Detection of Babesia venatorum, Anaplasma phagocytophilum and Candidatus Neoehrlichia mikurensis in Ixodes persulcatus ticks from Mongolia	Karnath C, et al. 2016	English	Yes	Selenge	Mongolia	Asia	I. persulcatus	questing	adult	nucleic acid test: PCR	Universal Primer: Babesia spp.	prevalence	262	9	3.43511
	136	28	B. venatorum	Detection of Babesia venatorum, Anaplasma phagocytophilum and Candidatus Neoehrlichia mikurensis in Ixodes persulcatus ticks from Mongolia	Karnath C, et al. 2016	English	Yes	Selenge	Mongolia	Asia	D. nuttalli	questing	adult	nucleic acid test: PCR	Universal Primer: Babesia spp.	prevalence	125	0	0
	136	28	B. venatorum	Detection of Babesia venatorum, Anaplasma phagocytophilum and Candidatus Neoehrlichia mikurensis in Ixodes persulcatus ticks from Mongolia	Karnath C, et al. 2016	English	No	Selenge	Mongolia	Asia	I. persulcatus	questing	nymph	nucleic acid test: PCR	Universal Primer: Babesia spp.	prevalence	13	0	0
	137	31	B. venatorum	Detection of tick-borne pathogens in roe deer (Capreolus capreolus), in questing ticks (Ixodes ricinus), and in ticks infesting roe deer in southern Germany	Overzier E, et al. 2013	English	Yes	(Bavaria	Germany	Europe	I. ricinus	questing	nymph+adult	nucleic acid test: Real-time PCR	Universal Primer: Babesia spp.	prevalence	199	3	1.50754
	138	33	B. venatorum	Discovery of Novel Babesia Infections and Identification of Their Causative Agents	Jiang RR., et al. 2016	Chinese	Yes	Heilongjiang	China	Asia	Hae. concinna	questing	adult	nucleic acid test: PCR	Universal Primer: Babesia spp.	prevalence	553	0	0
	138	33	B. venatorum	Discovery of Novel Babesia Infections and Identification of Their Causative Agents	Jiang RR., et al. 2016	Chinese	Yes	Heilongjiang	China	Asia	I. persulcatus	questing	adult	nucleic acid test: PCR	Universal Primer: Babesia spp.	prevalence	2538	17	0.669819
	139	35	B. venatorum	Emergence and Epidemiology of Bovine Babesiosis Due to Babesia divergens on a Northern German Beef Production Farm	Springer A, et al. 2020	English	Yes	Ireland	Germany	Europe	I. ricinus	questing	adult	nucleic acid test: PCR	Universal Primer: Babesia spp.	prevalence	227	1	0.440529
	139	35	B. venatorum	Emergence and Epidemiology of Bovine Babesiosis Due to Babesia divergens on a Northern German Beef Production Farm	Springer A, et al. 2020	English	Yes	Ireland	Germany	Europe	I. ricinus	questing	nymph	nucleic acid test: PCR	Universal Primer: Babesia spp.	prevalence	648	5	0.771605
	139	35	B. venatorum	Emergence and Epidemiology of Bovine Babesiosis Due to Babesia divergens on a Northern German Beef Production Farm	Springer A, et al. 2020	English	Yes	Ireland	Germany	Europe	I. ricinus	questing	larvae	nucleic acid test: PCR	Universal Primer: Babesia spp.	prevalence	555	0	0
	140	37	B. venatorum	First detection of Babesia venatorum (EU1) in Ixodes persulcatus ticks in Mongolia	Tuvshintulga B, et al. 2015	English	Yes	Selenge province	Mongolia	Asia	I. persulcatus	questing	adult	nucleic acid test: Nested PCR	Specific Primer: B. venatorum	prevalence	63	2	3.1746
	141	38	B. venatorum	First evidence of Babesia venatorum and Babesia capreoli in questing Ixodes ricinus ticks in the Czech Republic	Venclikova K, et al. 2015	English	Yes	Proskovice	Czech Republic	Europe	I. ricinus	questing	adult	nucleic acid test: PCR	Universal Primer: Babesia spp.	prevalence	179	0	0
	141	38	B. venatorum	First evidence of Babesia venatorum and Babesia capreoli in questing Ixodes ricinus ticks in the Czech Republic	Venclikova K, et al. 2015	English	Yes	Proskovice	Czech Republic	Europe	I. ricinus	questing	nymph	nucleic acid test: PCR	Universal Primer: Babesia spp.	prevalence	1924	2	0.10395
	142	39	B. venatorum	Genetic Diversity and Coexistence of Babesia in Ticks (Acari: Ixodidae) from Northeastern China	Xia LY, et al. 2020	English	Yes	Heilongjiang	China	Asia	Hae. concinna	questing	adult	nucleic acid test: Nested PCR	Universal Primer: Babesia spp.	prevalence	461	0	0
	142	39	B. venatorum	Genetic Diversity and Coexistence of Babesia in Ticks (Acari: Ixodidae) from Northeastern China	Xia LY, et al. 2020	English	Yes	Heilongjiang	China	Asia	I. persulcatus	questing	adult	nucleic acid test: Nested PCR	Universal Primer: Babesia spp.	prevalence	2380	11	0.462185
	143	40	B. venatorum	Genetic diversity of Babesia in Ixodes persulcatus and small mammals from North Ural and West Siberia, Russia	Rar VA, et al. 2011	English	Yes	Sverdlovsk	Russia	Europe	I. persulcatus	questing	adult	nucleic acid test: PCR	Universal Primer: Babesia spp.	prevalence	789	12	1.52091
	144	41	B. venatorum	Genetic variability of Babesia parasites in Hae. spp. and Ixodes persulcatus ticks in the Baikal region and Far East of Russia	Rar VA, et al. 2014	English	Yes	Khabarovsk Territory, Amur region, Irkutsk region	Russia	Europe	I. persulcatus	questing	adult	nucleic acid test: Nested PCR	Universal Primer: Babesia spp.	prevalence	1125	11	0.977778
	144	41	B. venatorum	Genetic variability of Babesia parasites in Hae. spp. and Ixodes persulcatus ticks in the Baikal region and Far East of Russia	Rar VA, et al. 2014	English	Yes	Khabarovsk Territory, Amur region, Irkutsk region	Russia	Europe	Hae. concinna	questing	adult	nucleic acid test: Nested PCR	Universal Primer: Babesia spp.	prevalence	573	0	0
	144	41	B. venatorum	Genetic variability of Babesia parasites in Hae. spp. and Ixodes persulcatus ticks in the Baikal region and Far East of Russia	Rar VA, et al. 2014	English	Yes	Khabarovsk Territory, Amur region, Irkutsk region	Russia	Europe	D. nuttalli	questing	adult	nucleic acid test: Nested PCR	Universal Primer: Babesia spp.	prevalence	43	0	0
	145	43	B. venatorum	High-throughput screening of tick-borne pathogens in Europe	Michelet L, et al. 2014	English	Yes	unknown	France	Europe	I. ricinus	questing	nymph	nucleic acid test: Real-time PCR	Specific Primer: B. venatorum	prevalence	7050	33	0.468085
	146	46	B. venatorum	Investigation of Tick-Borne Pathogens in Ixodes ricinus in a Peri-Urban Park in Lombardy (Italy) Reveals the Presence of Emerging Pathogens	Cafiso A, et al. 2021	English	Yes	Lombardy region	Italy	Europe	I. ricinus	questing	nymph+adult	nucleic acid test: PCR	Universal Primer: Babesia spp.	prevalence	215	3	1.39535
	147	49	B. venatorum	Low prevalence of zoonotic Babesia in small mammals and Ixodes ricinus in Brittany, France	Jouglin, M. et al. 2017	English	Yes	Region Bretagne	France	Europe	I. ricinus	questing	nymph	nucleic acid test: Nested PCR	Universal Primer: Babesia spp.	prevalence	2620	13	0.496183
	148	52	B. venatorum	Molecular detection and characterization of zoonotic and veterinary pathogens in ticks from Northeastern China	Wei F, et al. 2016	English	Yes	Heilongjiang	China	Asia	Hae. longicornis	questing	adult	nucleic acid test: Nested PCR	Universal Primer: Babesia spp.	infection rate	390	0	0
	148	52	B. venatorum	Molecular detection and characterization of zoonotic and veterinary pathogens in ticks from Northeastern China	Wei F, et al. 2016	English	Yes	Heilongjiang	China	Asia	Hae. concinna	questing	adult	nucleic acid test: Nested PCR	Universal Primer: Babesia spp.	infection rate	412	0	0
	148	52	B. venatorum	Molecular detection and characterization of zoonotic and veterinary pathogens in ticks from Northeastern China	Wei F, et al. 2016	English	Yes	Heilongjiang	China	Asia	I. persulcatus	questing	adult	nucleic acid test: Nested PCR	Universal Primer: Babesia spp.	infection rate	1699	20	1.17716
	149	53	B. venatorum	Molecular detection and identification of piroplasms (Babesia spp. and Theileria spp.) and Anaplasma phagocytophilum in questing ticks from northwest Spain	Remesar S, et al. 2020	English	Yes	Galicia	Spain	Europe	I. ricinus	questing	adult	nucleic acid test: Real-time PCR	Universal Primer: Babesia spp.	prevalence	404	5	1.23762
	149	53	B. venatorum	Molecular detection and identification of piroplasms (Babesia spp. and Theileria spp.) and Anaplasma phagocytophilum in questing ticks from northwest Spain	Remesar S, et al. 2020	English	Yes	Galicia	Spain	Europe	I. ricinus	questing	nymph	nucleic acid test: Real-time PCR	Universal Primer: Babesia spp.	prevalence	652	11	1.68712
	150	54	B. venatorum	Molecular detection of emerging tick-borne pathogens in Vojvodina, Serbia	Aleksandar P, et al. 2016	English	Yes	Vojvodina	Serbia	Europe	I. ricinus	questing	nymph+adult	nucleic acid test: PCR	Universal Primer: Babesia spp.	prevalence	26	2	7.69231
	151	55	B. venatorum	Molecular detection of Rickettsia , Borrelia , and Babesia species in Ixodes ricinus sampled in northeastern, central, and insular areas of Italy	Lyda RC, et al. 2015	English	Yes	Belluno	Italy	Europe	I. ricinus	questing	adult	nucleic acid test: PCR	Universal Primer: Babesia spp.	prevalence	341	1	0.293255
	151	55	B. venatorum	Molecular detection of Rickettsia , Borrelia , and Babesia species in Ixodes ricinus sampled in northeastern, central, and insular areas of Italy	Lyda RC, et al. 2015	English	Yes	Belluno	Italy	Europe	I. ricinus	questing	nymph	nucleic acid test: PCR	Universal Primer: Babesia spp.	prevalence	77	0	0
	151	55	B. venatorum	Molecular detection of Rickettsia , Borrelia , and Babesia species in Ixodes ricinus sampled in northeastern, central, and insular areas of Italy	Lyda RC, et al. 2015	English	Yes	Belluno	Italy	Europe	I. ricinus	questing	larvae	nucleic acid test: PCR	Universal Primer: Babesia spp.	prevalence	29	0	0
	152	60	B. venatorum	Multiple infections in questing nymphs and adult female Ixodes ricinus ticks collected in a recreational forest in Denmark	Kirstine K, et al. 2019	English	Yes	North Zealand	Denmark	Europe	I. ricinus	questing	adult	nucleic acid test: PCR	Specific Primer: B. venatorum	prevalence	504	4	0.793651
	152	60	B. venatorum	Multiple infections in questing nymphs and adult female Ixodes ricinus ticks collected in a recreational forest in Denmark	Kirstine K, et al. 2019	English	Yes	North Zealand	Denmark	Europe	I. ricinus	questing	nymph	nucleic acid test: PCR	Specific Primer: B. venatorum	prevalence	509	1	0.196464
	153	61	B. venatorum	Occurrence and identification of risk areas of Ixodes ricinus-borne pathogens: a cost-effectiveness analysis in north-eastern Italy	Capelli G, et al. 2012	English	Yes	Veneto	Italy	Europe	I. ricinus	questing	adult	nucleic acid test: Real-time PCR	Universal Primer: Babesia spp.	prevalence	193	1	0.518135
	154	62	B. venatorum	Occurrence of Babesia spp., Rickettsia spp. and Bartonella spp. in Ixodes ricinus in Bavarian public parks, Germany	Schorn S, et al. 2011	English	Yes	Bavarian	Germany	Europe	I. ricinus	questing	adult	nucleic acid test: PCR	Universal Primer: Babesia spp.	prevalence	3647	19	0.520976
	154	62	B. venatorum	Occurrence of Babesia spp., Rickettsia spp. and Bartonella spp. in Ixodes ricinus in Bavarian public parks, Germany	Schorn S, et al. 2011	English	Yes	Bavarian	Germany	Europe	I. ricinus	questing	nymph	nucleic acid test: PCR	Universal Primer: Babesia spp.	prevalence	1932	4	0.207039
	154	62	B. venatorum	Occurrence of Babesia spp., Rickettsia spp. and Bartonella spp. in Ixodes ricinus in Bavarian public parks, Germany	Schorn S, et al. 2011	English	Yes	Bavarian	Germany	Europe	I. ricinus	questing	larvae	nucleic acid test: PCR	Universal Primer: Babesia spp.	prevalence	1024	2	0.195312
	155	64	B. venatorum	Occurrence of tick-borne pathogens in questing Ixodes ricinus ticks from Wester Ross, Northwest Scotland	Olsthoorn F, et al. 2021	English	Yes	unknown	Scotland	Europe	I. ricinus	questing	nymph	nucleic acid test: Real-time PCR	Universal Primer: Babesia spp.	prevalence	2828	2	0.0707214
	156	69	B. venatorum	Presence of potentially pathogenic Babesia sp. for human in Ixodes ricinus in Switzerland	Casati S, et al. 2006	English	Yes	Neuchâtel, Ticino, Zürich and Valais	Switzerland	Europe	I. ricinus	questing	adult	nucleic acid test: PCR	Universal Primer: Babesia spp.	prevalence	382	0	0
	156	69	B. venatorum	Presence of potentially pathogenic Babesia sp. for human in Ixodes ricinus in Switzerland	Casati S, et al. 2006	English	Yes	Neuchâtel, Ticino, Zürich and Valais	Switzerland	Europe	I. ricinus	questing	nymph	nucleic acid test: PCR	Universal Primer: Babesia spp.	prevalence	483	2	0.414079
	157	72	B. venatorum	Prevalence and diversity of Babesia spp. in questing Ixodes ricinus ticks from Norway	Øines Ø, et al. 2012	English	Yes	Aust-Agder	Norway	Europe	I. ricinus	questing	adult	nucleic acid test: Real-time PCR	Universal Primer: Babesia spp.	prevalence	1207	8	0.6628
	157	72	B. venatorum	Prevalence and diversity of Babesia spp. in questing Ixodes ricinus ticks from Norway	Øines Ø, et al. 2012	English	Yes	Aust-Agder	Norway	Europe	I. ricinus	questing	nymph	nucleic acid test: Real-time PCR	Universal Primer: Babesia spp.	prevalence	701	4	0.570613
	158	74	B. venatorum	Prevalence and phylogenetic analysis of Babesia spp. in Ixodes ricinus and Ixodes persulcatus ticks in Latvia	Capligina V, et al. 2016	English	Yes	Gulbene	Latvia	Europe	I. persulcatus	questing	adult	nucleic acid test: Nested PCR	Universal Primer: Babesia spp.	prevalence	538	3	0.557621
	158	74	B. venatorum	Prevalence and phylogenetic analysis of Babesia spp. in Ixodes ricinus and Ixodes persulcatus ticks in Latvia	Capligina V, et al. 2016	English	Yes	Gulbene	Latvia	Europe	I. ricinus	questing	adult	nucleic acid test: Nested PCR	Universal Primer: Babesia spp.	prevalence	251	3	1.19522
	158	74	B. venatorum	Prevalence and phylogenetic analysis of Babesia spp. in Ixodes ricinus and Ixodes persulcatus ticks in Latvia	Capligina V, et al. 2016	English	Yes	Gulbene	Latvia	Europe	I. persulcatus	questing	nymph	nucleic acid test: Nested PCR	Universal Primer: Babesia spp.	prevalence	155	0	0
	158	74	B. venatorum	Prevalence and phylogenetic analysis of Babesia spp. in Ixodes ricinus and Ixodes persulcatus ticks in Latvia	Capligina V, et al. 2016	English	Yes	Gulbene	Latvia	Europe	I. ricinus	questing	nymph	nucleic acid test: Nested PCR	Universal Primer: Babesia spp.	prevalence	181	0	0
	159	80	B. venatorum	Prevalence of three zoonotic Babesia species in Ixodes ricinus (Linné, 1758) nymphs in a suburban forest in Switzerland	Gigandet L, et al. 2011	English	Yes	unknown	Switzerland	Europe	I. ricinus	questing	nymph	nucleic acid test: PCR	Universal Primer: Babesia spp.	infection rates	2568	27	1.0514
	160	83	B. venatorum	Prevalence of Tick-Borne Pathogens in Ixodes ricinus and D. reticulatus Ticks from Different Geographical Locations in Belarus	Reye AL, et al. 2013	English	Yes	Brèsckaja	Belarus	Europe	I. ricinus	questing	adult	nucleic acid test: PCR	Universal Primer: Babesia spp.	prevalence	289	2	0.692042
	160	83	B. venatorum	Prevalence of Tick-Borne Pathogens in Ixodes ricinus and D. reticulatus Ticks from Different Geographical Locations in Belarus	Reye AL, et al. 2013	English	Yes	Brèsckaja	Belarus	Europe	D. reticulatus	questing	adult	nucleic acid test: PCR	Universal Primer: Babesia spp.	prevalence	164	0	0
	161	85	B. venatorum	Prevalence of tick-borne pathogens in questing Ixodes ricinus ticks in urban and suburban areas of Switzerland	Oechslin CP, et al. 2017	English	Yes	Basel	Switzerland	Europe	I. ricinus	questing	not distinguished	nucleic acid test: Nested PCR	Universal Primer: Babesia spp.	prevalence	1079	6	0.55607
	162	87	B. venatorum	Questing ticks in suburban forest are infected by at least six tick-borne pathogens	Reis C, et al. 2011	English	Yes	Ile-de-France	France	Europe	I. ricinus	questing	adult	nucleic acid test: PCR	Universal Primer: Babesia spp.	prevalence rate	191	3	1.57068
	162	87	B. venatorum	Questing ticks in suburban forest are infected by at least six tick-borne pathogens	Reis C, et al. 2011	English	Yes	Ile-de-France	France	Europe	I. ricinus	questing	nymph	nucleic acid test: PCR	Universal Primer: Babesia spp.	prevalence rate	36	3	8.33333
	163	92	B. venatorum	The Babesia divergens Asia Lineage Is Maintained through Enzootic Cycles between Ixodes persulcatus and Sika Deer in Hokkaido, Japan	Zamoto NA, et al. 2018	English	Yes	unknown	Japan	Asia	I. persulcatus	questing	adult	nucleic acid test: PCR	Universal Primer: Babesia spp.	infection rate	845	0	0
	163	92	B. venatorum	The Babesia divergens Asia Lineage Is Maintained through Enzootic Cycles between Ixodes persulcatus and Sika Deer in Hokkaido, Japan	Zamoto NA, et al. 2018	English	Yes	unknown	Japan	Asia	I. ovatus	questing	adult	nucleic acid test: PCR	Universal Primer: Babesia spp.	infection rate	595	0	0
	164	93	B. venatorum	The first detection of Babesia EU1 and Babesia canis canis in Ixodes ricinus ticks (Acari, Ixodidae) collected in urban and rural areas in northern Poland	Cieniuch S, et al. 2009	English	Yes	Urban,Gdynia,Rural	Poland	Europe	I. ricinus	questing	adult	nucleic acid test: Nested PCR	Universal Primer: Babesia spp.	prevalence	1078	13	1.20594
	164	93	B. venatorum	The first detection of Babesia EU1 and Babesia canis canis in Ixodes ricinus ticks (Acari, Ixodidae) collected in urban and rural areas in northern Poland	Cieniuch S, et al. 2009	English	Yes	Rural(Pomerania province)	Poland	Europe	I. ricinus	questing	nymph	nucleic acid test: Nested PCR	Universal Primer: Babesia spp.	prevalence	314	0	0
	165	103	B. venatorum	Ticks are more suitable than red foxes for monitoring zoonotic tick-borne pathogens in northeastern Italy	Da RG, et al. 2018	English	Yes	Belluno	Italy	Europe	I. ricinus	questing	larvae	nucleic acid test: Real-time PCR	Universal Primer: Babesia spp.	infection rate	330	0	0
	165	103	B. venatorum	Ticks are more suitable than red foxes for monitoring zoonotic tick-borne pathogens in northeastern Italy	Da RG, et al. 2018	English	Yes	Belluno	Italy	Europe	I. ricinus	questing	nymph+adult	nucleic acid test: Real-time PCR	Universal Primer: Babesia spp.	infection rate	2248	1	0.044484
