# Supplementary material for: Nucleic Acid Prevalence of Zoonotic Babesia in Humans, Animals and Questing Ticks, a Systematic Review and Meta-Analysis
Source: Trop Med Infect Dis. 2023 Feb 22;8(3):132. doi: 10.3390/tropicalmed8030132 (PMC10051474; doi:10.3390/tropicalmed8030132)
Supplement: Supplementary file 1 [file tropicalmed-08-00132-s001.zip › Nucleic acid prevalence of zoonotic Babesia in humans, animals and questing ticks, a systematic review and meta-analysis/Table S4. Multivariable meta-regression analyses for moderator on nucleic acid prevalence estimates of zoonotic Babesia in humans.xlsx]

## Sheet: Table S6 (2)
Table S4. Multivariable meta-regression analyses for moderator on nucleic acid prevalence estimates of zoonotic Babesia in humans
	Estimate (95% CI)	S.E.	Z	P	I2	R2	QM(P)	QE(P)
Babesia microti					0.9991	0.3933	21.09 (0.0036)	930.82 (< 0.0001)
Type of population
High risk population vs. general population	0.2577 (0.0439; 0.4715)	0.1091	2.3628	0.0181
Continents
North America vs. Asia	-0.1197 (-0.3716; 0.1323)	0.1285	-0.931	0.3519
Europe vs. Asia	-0.3589 (-0.6862; -0.0316)	0.167	-2.1492	0.0316
Sorth America vs. Asia	0.0224 (-0.3707; 0.4155)	0.2006	0.1115	0.9112
Africa vs. Asia	-0.0538 (-0.4486; 0.3410)	0.2014	-0.2672	0.7894
Exact testing method
PCR vs. Nested PCR	0.0733 (-0.1874; 0.3340)	0.133	0.5511	0.5816
Real-time PCR vs. Nested PCR	0.0441 (-0.2187; 0.3070)	0.1341	0.329	0.7421
R² is the proportion of true heterogeneity that can be explained by the moderator, the QM statistic and its p value show whether the moderators are statistically significant in explaining heterogeneity, and the QE statistic and its p value show the significance of residual heterogeneity that is unaccounted for by the moderator. Multivariable meta-regression model covariates are type of population…

## Sheet: Table S6
Table S6. Multivariable meta-regression analyses moderator on prevalence estimates of zoonotic Babesia in humans
	I²	R2	QM (p)	QE (p)
Babesia microti
Molecular prevalence	0.9991	0.3926	21.0544 (0.0037)	930.5367 (<0.0001)
Sero-prevalence	0.9968	0.5071	58.3835 (<0.0001)	2714.9832 (<0.0001)
Babesia divergens
Sero-prevalence	0.965	0.4685	3.4544 (0.0631)	73.2205 (<0.0001)
R² is the proportion of true heterogeneity that can be explained by the moderator, the QM statistic and its p value show whether the moderators are statistically significant in explaining heterogeneity, and the QE statistic and its p value show the significance of residual heterogeneity that is unaccounted for by the moderator. Multivariable meta-regression model covariates are type of population…
