# Supplementary material for: Nucleic Acid Prevalence of Zoonotic Babesia in Humans, Animals and Questing Ticks, a Systematic Review and Meta-Analysis
Source: Trop Med Infect Dis. 2023 Feb 22;8(3):132. doi: 10.3390/tropicalmed8030132 (PMC10051474; doi:10.3390/tropicalmed8030132)
Supplement: Supplementary file 1 [file tropicalmed-08-00132-s001.zip › Nucleic acid prevalence of zoonotic Babesia in humans, animals and questing ticks, a systematic review and meta-analysis/Table S5. Multivariable meta-regression analyses for moderators on nucleic acid prevalence estimates of zoonotic Babesia in animals.xlsx]

## Sheet: Table S5
Table S5. Multivariable meta-regression analyses for moderators on nucleic acid prevalence estimates of zoonotic Babesia in animals
	Estimate (95% CI)	S.E.	Z	P	I2	R2	QM(P)	QE(P)
B. microti					0.986	0.3	45.49 ( <0.0001)	2646.52 ( <0.0001)
Taxonomy of animal host
Artiodactyla vs. Carnivora	-0.3094 (-0.5347;-0.0840)	0.115	-2.6909	0.0071
Chiroptera vs. Carnivora	-0.3752 (-1.0188; 0.2683)	0.3283	-1.1429	0.2531
Lagomorpha vs.Carnivora	-0.2956 (-0.6286; 0.0375)	0.1699	-1.7395	0.0819
Passeriformes vs. Carnivora	-0.2410 (-0.5621;0.0800)	0.1638	-1.4713	0.1412
Primate vs. Carnivora	-0.2547 (-0.5372; 0.0279)	0.1442	-1.7666	0.0773
Rodent vs. Carnivora	-0.0861 (-0.2157; 0.0435)	0.0661	-1.3019	0.1929
Soricomorphavs. Carnivora	-0.0824 (-0.2725; 0.1077)	0.097	-0.8494	0.3956
Continents
North America vs. Asia	0.2154 (0.0435; 0.3874)	0.0877	2.4555	0.0141
Europe vs. Asia	0.0799 (-0.0390; 0.1987)	0.0606	1.3174	0.1877
Africa vs. Asia	0.2585 (-0.2172; 0.7343)	0.2427	1.0652	0.2868
Diagnostic method
Real-time PCR vs. PCR	0.1522 (-0.0053; 0.3096)	0.0803	1.8941	0.0582
Nested PCR vs. PCR	0.1481 ( 0.0284; 0.2677)	0.061	2.4254	0.0153
Sample
Blood & Tissue vs. blood	-0.2657 (-0.4571; -0.0742)	0.0977	-2.72	0.0065
Tissue vs. blood	-0.0849 (-0.2011; 0.0314)	0.0593	-1.4311	0.1524
B. divergens					0.976	0	5.43 (0.8604)	462.68 ( <0.0001)
Taxonomy of animal host
Rodent vs. Artiodactyla	-0.0693 (-0.3046; 0.1660)	0.1201	-0.5772	0.5638
Carnivora vs. Artiodactyla	-0.1137 ( -0.5093; 0.2820)	0.2018	-0.563	0.5734
Lagomorpha vs. Artiodactyla	-0.0988 (-0.4980; 0.3004)	0.2037	-0.4852	0.6275
Passeriformes vs. Artiodactyla	-0.1142 (-0.4839; 0.2555)	0.1886	-0.6055	0.5448
Continents
North America vs. Asia	0.0257 (-0.4295; 0.4809)	0.2323	0.1106	0.9119
Europe vs. Asia	-0.0055 (-0.1738; 0.1627)	0.0858	-0.0641	0.9489
Diagnostic method
Nested PCR vs. PCR	0.0558 (-0.1226; 0.2341)	0.091	0.6127	0.54
Real-time PCR vs. PCR	0.0968 (-0.1011; 0.2946)	0.1009	0.9587	0.3377
Sample
Blood & Tissue vs. Blood	-0.1451 (-0.4171; 0.1270)	0.1388	-1.0451	0.296
Tissue vs. Blood	-0.0552 (-0.2530; 0.1426)	0.1009	-0.5471	0.5843
B. venatorum					0.9444	0	8.44 (0.4896)	146.54 ( <0.0001)
Order of animal
Rodent vs. Artiodactyla	-0.1106 (-0.3720; 0.1507)	0.1334	-0.8296	0.4068
Carnivora vs. Artiodactyla	-0.1373 (-0.3250; 0.0504)	0.0958	-1.4336	0.1517
Lagomorpha vs. Artiodactyla	-0.1161 (-0.4219; 0.1898)	0.156	-0.7437	0.4571
Passeriformes vs. Artiodactyla	-0.1522 (-0.4506; 0.1462)	0.1522	-0.9998	0.3174
Continents
Europe vs. Asia	0.0456 (-0.4011; 0.4922)	0.2279	0.1999	0.8416
Diagnostic method
Nested PCR vs. PCR	-0.0366 (-0.2627; 0.1896)	0.1154	-0.3171	0.7512
Real-time PCR vs. PCR	0.0430 (-0.1479; 0.2338)	0.0974	0.4411	0.6591
Sample
Blood & Tissue vs. blood	-0.1120 (-0.3786; 0.1546)	0.136	-0.8237	0.4101
Tissue vs. blood	-0.0552 (-0.2422; 0.1318)	0.0954	-0.5787	0.5628
B. microti-like					0.9835	0	1.31 (0.9342)	398.13 ( <0.0001)
Order of animal
Rodent vs. Carnivora	0.2944 (-0.9440; 1.5327)	0.6318	0.4659	0.6413
Continents
Asia vs. Europe	-0.2005 (-1.4317; 1.0306)	0.6281	-0.3193	0.7495
North America vs. Europe	-0.2124 (-1.2887; 0.8639)	0.5491	-0.3868	0.6989
Diagnostic method
PCR vs. Nested PCR	0.4597 (-0.7597; 1.6792)	0.6222	0.7389	0.4599
Sample
Tissue vs. blood	0.2275 (-0.6393; 1.0943)	0.4422	0.5144	0.607
R² is the proportion of true heterogeneity that can be explained by the moderator, the QM statistic and its p value show whether the moderators are statistically significant in explaining heterogeneity, and the QE statistic and its p value show the significance of residual heterogeneity that is unaccounted for by the moderator. Multivariable meta-regression model covariates are type of population…

## Sheet: Table 10
Table 10. Multivariable meta-regression analyses for moderators on prevalence estimates of zoonotic Babesia in animals (Sensitivity analyses: excluded less than three datapoints)
	Estimate (95% CI)	S.E.	Z	P	I2	R2	QM(P)	QE(P)
B. microti
Molecular prevalence					0.9867	0.2813	37.5946 ( <0.0001)	2599.1319 ( <0.0001)
Taxonomy of animal host
Artiodactyla vs. Carnivora	-0.3037 (-0.5385; -0.0690)	0.1198	-2.5356	0.0112
Primate vs. Carnivora	-0.2517 (-0.5437; 0.0402)	0.1489	-1.6903	0.091
Rodent vs. Carnivora	-0.0889 (-0.2227; 0.0450)	0.0683	-1.3015	0.1931
Soricomorpha vs. Carnivora	-0.0818 (-0.2783; 0.1147)	0.1003	-0.8162	0.4144
Continents
North America vs. Asia	0.2066 (0.0271; 0.3862)	0.0916	2.2553	0.0241
Europe vs. Asia	0.0857 (-0.0374; 0.2087)	0.0628	1.3648	0.1723
Diagnostic method
Real-time PCR vs. PCR	0.1363 (-0.0306; 0.3032)	0.0851	1.6009	0.1094
Nested PCR vs. PCR	0.1436 (0.0185; 0.2687)	0.0638	2.2492	0.0245
primer
Universal Primer vs. Specific Primer	-0.0100 (-0.1356; 0.1155)	0.0641	-0.1568	0.8754
Sample
Blood & Tissue vs. Blood	-0.2631 (-0.4724;-0.0538)	0.1068	-2.4634	0.0138
Tissue vs. Blood	-0.0829 (-0.2083; 0.0425)	0.064	-1.2954	0.1952
B. divergens
Molecular prevalence					0.9747	0	5.7761 (0.5661)	462.4580 ( <0.0001)
Taxonomy of animal host
Rodent vs. Artiodactyla	-0.0264 (-0.2650; 0.2122)	0.1217	-0.2171	0.8281
Continents
Europe vs. Asia	-0.0669 (-0.2524; 0.1185)	0.0946	-0.7074	0.4793
Diagnostic method
Nested PCR vs. PCR	0.0615 (-0.1140; 0.2369)	0.0895	0.6869	0.4921
Real-time PCR vs. PCR	0.1295 (-0.0700; 0.3291)	0.1018	1.2723	0.2033
primer
Universal Primer vs. Specific Primer	0.1289 (-0.0484; 0.3061)	0.0904	1.425	0.1542
Sample
Blood & Tissue vs. Blood	-0.2084 (-0.4897; 0.0728)	0.1435	-1.4524	0.1464
Tissue vs. Blood	-0.0768 (-0.2734; 0.1197)	0.1003	-0.7665	0.4434

## Sheet: Table 11
Table 11. Multivariable meta-regression analyses for moderators on prevalence estimates of zoonotic Babesia in animals (Sensitivity analyses: excluded less than five datapoints)
	Estimate (95% CI)	S.E.	Z	P	I2	R2	QM(P)	QE(P)
B. microti
Molecular prevalence					0.9869	0.1658	19.4378 ( 0.0127)	2142.6832 ( <0.0001)
Taxonomy of animal host
Soricomorpha vs. Carnivora	-0.1076 (-0.3203; 0.1052)	0.1085	-0.991	0.3217
Rodent vs. Carnivora	-0.1141 ( -0.2628; 0.0345)	0.0759	-1.5048	0.1324
Continents
North America vs. Asia	0.1868 (-0.0076; 0.3813)	0.0992	1.8829	0.0597
Europe vs. Asia	0.0826 (-0.0549; 0.2202)	0.0702	1.1774	0.239
Diagnostic method
Real-time PCR vs. PCR	0.1904 (-0.0087; 0.3895)	0.1016	1.8739	0.061
Nested PCR vs. PCR	0.1496 ( 0.0069; 0.2922)	0.0728	2.0554	0.0398
primer
Universal Primer vs. Specific Primer	-0.0128 (-0.1549; 0.1292)	0.0725	-0.1772	0.8593
Sample
Tissue vs. Blood	-0.0766 (-0.2145; 0.0614)	0.0704	-1.0879	0.2766
