# Supplementary material for: Nucleic Acid Prevalence of Zoonotic Babesia in Humans, Animals and Questing Ticks, a Systematic Review and Meta-Analysis
Source: Trop Med Infect Dis. 2023 Feb 22;8(3):132. doi: 10.3390/tropicalmed8030132 (PMC10051474; doi:10.3390/tropicalmed8030132)
Supplement: Supplementary file 1 [file tropicalmed-08-00132-s001.zip › Nucleic acid prevalence of zoonotic Babesia in humans, animals and questing ticks, a systematic review and meta-analysis/Table S6. Multivariable meta-regression analyses for moderators on nucleic acid prevalence estimates of zoonotic Babesia in questing ticks.xlsx]

## Sheet: Table S6
Table S6. Multivariable meta-regression analyses for moderators on nucleic acid prevalence estimates of zoonotic Babesia in questing ticks
	Estimate (95% CI)	S.E.	Z	P	I2	R2	QM(P)	QE(P)
B. microti					0.9825	0.0657	14.94 (0.0207)	3601.21 (<0.001)
Continent
Asia vs. North America	-0.1382 (-0.2240;-0.0524)	0.0438	-3.1567	0.0016
Europe vs. North America	-0.0893 (-0.1539; -0.0247)	0.033	-2.7076	0.0068
Instar
nymph vs. adult	-0.0035 (-0.0585; 0.0515)	0.0281	-0.1249	0.9006
not distinguished vs. adult	0.0924 (0.0210; 0.1637)	0.0364	2.5369	0.0112
Diagnostic method
Real-time PCR vs. Nested PCR	-0.0768 (-0.1532; -0.0005)	0.0389	-1.973	0.0485
PCR vs. Nested PCR	-0.0710 (-0.1311; -0.0108)	0.0307	-2.3131	0.0207
B. divergens					0.8865	0.1683	14.31 ( 0.0263)	409.51 (<0.001)
Continent
North America vs. Asia	-0.0131 (-0.1117; 0.0855)	0.0503	-0.2601	0.7948
Europe vs. Asia	-0.0046 (-0.0371; 0.0279)	0.0166	-0.2766	0.7821
Instar
adult vs. nymph	0.0100 (-0.0244; 0.0444)	0.0175	0.571	0.568
not distinguished vs. nymph	0.0475 (0.0116; 0.0834)	0.0183	2.5912	0.0096
Diagnostic method
Real-time PCR vs. PCR	-0.0315 (-0.0704; 0.0074)	0.0198	-1.5877	0.1123
Nested PCR vs. PCR	-0.0175 (-0.0478; 0.0128)	0.0155	-1.1319	0.2577
B. venatorum					0.8155	0	3.85 (0.5708)	273.36 (<0.001)
Continent
Europe vs. Asia	0.0158 (-0.0116; 0.0432)	0.014	1.1288	0.259
Instar
adult vs. nymph	0.0057 (-0.0190; 0.0303)	0.0126	0.4488	0.6536
not distinguished vs. nymph	0.0190 (-0.0093; 0.0473)	0.0145	1.3151	0.1885
Diagnostic method
PCR vs.Nested PCR	0.0001 ( -0.0221; 0.0224)	0.0113	0.0131	0.9896
Real-time PCR vs.Nested PCR	0.0032 (-0.0256; 0.0320)	0.0147	0.2197	0.8261
R² is the proportion of true heterogeneity that can be explained by the moderator, the QM statistic and its p value show whether the moderators are statistically significant in explaining heterogeneity, and the QE statistic and its p value show the significance of residual heterogeneity that is unaccounted for by the moderator. Multivariable meta-regression model covariates are type of population…

## Sheet: Table 14
Table S16. Multivariable meta-regression analyses for moderators on nucleic acid prevalence estimates of zoonotic Babesia in questing ticks (Sensitivity analyses: excluded less than three datapoints)
	Estimate(95% CI)	S.E.	Z	P	I2	R2	QM(P)	QE(P)
B. microti					0.9789	0.2966	56.86 (<0.001)	3178.83 (<0.001)
Tick species
Ixodes persulcatus vs. Ixodes scapularis	-0.1109 (-0.2010; -0.0209)	0.0459	-2.4144	0.0158
Ixodes ricinus vs. Ixodes scapularis	-0.0456 (-0.1106; 0.0194)	0.0332	-1.3738	0.1695
Haemaphysalis concinna vs. Ixodes scapularis	-0.2137 (-0.3372; -0.0903)	0.063	-3.3935	0.0007
Haemaphysalis longicornis vs. Ixodes scapularis	-0.0673 (-0.1965; 0.0619)	0.0659	-1.0207	0.3074
Dermacentor reticulatus vs. Ixodes scapularis	-0.0814 (-0.2222; 0.0595)	0.0719	-1.1319	0.2577
Instar
nymph vs. adult	-0.0220 (-0.0739;0.0299)	0.0265	-0.832	0.4054
not distinguished vs. adult	0.0953 (0.0252; 0.1654)	0.0358	2.6637	0.0077
Diagnostic method
Real-time PCR vs. Nested PCR	-0.0618 (-0.1420; 0.0184)	0.0409	-1.5107	0.1309
PCR vs. Nested PCR	-0.0699 (-0.1285; -0.0114)	0.0299	-2.3416	0.0192
Primer
Universal Prime vs. Specific Primer	-0.1182 (-0.1656; -0.0707)	0.0242	-4.8838	<.0001
B. divergens					0.8795	0.2667	22.15 ( 0.0024)	360.21 (<0.001)
Tick species
Ixodes ricinus vs. Ixodes persulcatus	-0.0141(-0.0503; 0.0222)	0.0185	-0.7607	0.4468
Haemaphysalis concinna vs. Ixodes persulcatus	-0.0244 (-0.0710; 0.0221)	0.0238	-1.0291	0.3034
Instar
adult vs. nymph	0.0165 (-0.0190; 0.0519)	0.0181	0.9093	0.3632
not distinguished vs. nymph	0.0470 (0.0123; 0.0817)	0.0177	2.6519	0.008
Diagnostic method
Real-time PCR vs. PCR	-0.0339 (-0.0716; 0.0039)	0.0193	-1.7574	0.0788
Nested PCR vs. PCR	-0.0191(-0.0512; 0.0130)	0.0164	-1.1686	0.2426
Primer
Universal Prime vs. Specific Primer	-0.0431 ( -0.0754;-0.0108)	0.0165	-2.6164	0.0089
B. venatorum					0.7658	0.1988	16.46 (0.0212 )	210.46 (<0.001)
Tick species
Ixodes persulcatus vs. Ixodes ricinus	-0.0090 (-0.0353; 0.0173)	0.0134	-0.6711	0.5022
Haemaphysalis concinna vs. Ixodes ricinus	-0.0644 (-0.1022; -0.0267)	0.0193	-3.346	0.0008
Instar
nymph vs. adult	-0.0198 (-0.0432; 0.0036)	0.0119	-1.6602	0.0969
not distinguished vs. adult	-0.0013 (-0.0287; 0.0260)	0.014	-0.0958	0.9237
Diagnostic method
PCR vs. Nested PCR	-0.0076 (-0.0288; 0.0135)	0.0108	-0.7062	0.4801
Real-time PCR vs. Nested PCR	-0.0090 (-0.0359; 0.0179)	0.0137	-0.6553	0.5123
Primer
Universal Prime vs. Specific Primer	-0.0222 (-0.0523; 0.0078)	0.0153	-1.45	0.1471
