# Supplementary material for: Nucleic Acid Prevalence of Zoonotic Babesia in Humans, Animals and Questing Ticks, a Systematic Review and Meta-Analysis
Source: Trop Med Infect Dis. 2023 Feb 22;8(3):132. doi: 10.3390/tropicalmed8030132 (PMC10051474; doi:10.3390/tropicalmed8030132)
Supplement: Supplementary file 1 [file tropicalmed-08-00132-s001.zip › Nucleic acid prevalence of zoonotic Babesia in humans, animals and questing ticks, a systematic review and meta-analysis/Table S7. Sensitivity analysis of the pooled nucleic acid prevalence of zoonotic Babesia in humans, animals and ticks.xlsx]

## Sheet: Sheet1
Table S7. Sensitivity analysis of the pooled nucleic acid prevalence of zoonotic Babesia in humans, animals and ticks
		Main analyses			Outlier analyses				Smallest-20%-excluded analyses
	No. of data points	Pooled prevalence, % (95% CI)	I² ,% (95% CI, p-value)		Data points removed	Pooled prevalence, % (95% CI)	I² ,% (95% CI, p-value)		Data points removed	Pooled prevalence, % (95% CI)	I² ,% (95% CI, p-value)
B. microti in humans	24	1.93 (0.32; 4.69)	98.4 (98.2 - 98.7, < 0.001)		1	1.30 (0.21; 3.12)	98.4 (98.1 - 98.6, < 0.001)		5	0.49 (0.09; 1.13)	98.4 (98.1 - 98.7, < 0.001)
B. microti in animals	77	10.28 (7.08; 13.99)	98.5 (98.4 - 98.7, < 0.001)		2	9.89 (6.84; 13.14)	98.5 (98.3 - 98.6, < 0.001)		15	8.57 (5.74; 11.88)	98.7 (98.6 - 98.8, < 0.001)
B. divergens in animals	35	2.12 (0.73; 4.08)	95.4 (94.4 - 96.3, < 0.001)		1	1.53 (0.60; 2.79)	94.5 (93.2 - 95.6, < 0.001)		7	1.80 (0.52; 3.72)	96.0 (95.1 - 96.8, < 0.001)
B. venatorum in animals	22	1.42 (0.30; 3.16)	92.9 (90.6 - 94.7, < 0.001)		3	0.61 (0.05; 1.57)	87.7 (82.3 - 91.5, < 0.001)		4	1.40 (0.21; 3.38)	93.9 (91.7 - 95.5, < 0.001)
B. microti-like in animals	10	42.14 (20.65; 65.26)	99.5 (99.4 - 99.6, < 0.001)		1	49.80 (30.02; 69.60)	98.2 (97.5 - 98.7, < 0.001)		2	46.50 (21.06; 72.92)	99.6 (99.5 - 99.7, < 0.001)
B. microti in ticks	100	2.30 (1.59; 3.13)	97.70 (97.4 - 97.9, < 0.001)		2	2.06 (1.39; 2.84)	97.6 (97.4 - 97.8, < 0.001)		20	2.07 (1.35; 2.92)	98.0 (97.8 - 98.2, < 0.001)
B. divergens in ticks	47	0.16 (0.05; 0.32)	90.57 (88.3 - 92.4, < 0.001)		2	0.17 (0.06; 0.32)	88.2 (85.1 - 90.7, < 0.001)		9	0.26 (0.11; 0.47)	91.8 (89.7 - 93.5, < 0.001)
B. venatorum in ticks	55	0.39 (0.26; 0.54)	81.1 (76.0 - 85.2, < 0.001)		2	0.42 (0.28; 0.59)	79.1 (73.0 - 83.7, < 0.001)		11	0.46 (0.32; 0.63)	83.3 (78.4 - 87.1, < 0.001)
The ‘main analyses’ columns are taken from Table 1 of the manuscript. The ‘smallest-20%-excluded’ colunms refer to analyses where the smallest quintile (20%, by sample size) of data-points were dropped from each database.
